# Supplementary material for: Characterization of biological variation of peripheral blood immune cytome in an Indian cohort
Source: Sci Rep. 2019 Oct 14;9:14735. doi: 10.1038/s41598-019-51294-7 (PMC6791881; doi:10.1038/s41598-019-51294-7)
Supplement: Supplementary file 2 — Supplementary Dataset 1 [file 41598_2019_51294_MOESM2_ESM.xlsx]

## Sheet: TableS1
SUPPLEMENTARY TABLE Characterization of biological variation of peripheral blood immune cytome in an Indian cohort (Parna Kanodia, Gurvinder Kaur, Poonam Coshic, Kabita Chatterjee, Teresa Neeman, Anna George, Satyajit Rath, Vineeta Bal, Savit B Prabhu)
Table S1: Details of immune cell subsets, markers used to gate the subsets and the gating strategy used.
Short name used in figures	Cell subset name	Frequency expressed as % of	Phenotype
T_cell	Total T cells	Total PBMCs	CD3+
CD4	CD4+ T cells	T cells	CD3+CD4+CD8-
CD8	CD8+ T cells	T cells	CD3+CD4-CD8+
CD4_memory	Memory CD4T cells	CD4 T cells	CD3+CD4+CD8-CD45RO+CCR7+/-
CD4_naive	Naive CD4T cells	CD4 T cells	CD3+CD4+CD8-CD45RO-CCR7+
CD4_EMRA	CD4 TEMRA cells	CD4 T cells	CD3+CD4+CD8-CD45RO-CCR7-
CD8_memory	Memory CD8T cells	CD8 T cells	CD3+CD4-CD8+CD45RO+CCR7+/-
CD8_naive	Naive CD8T cells	CD8 T cells	CD3+CD4-CD8+CD45RO-CCR7+
CD8_EMRA	CD8 TEMRA cells	CD8 T cells	CD3+CD4-CD8+CD45RO-CCR7-
Gamma_delta_T	Gamma Delta T cells	T cells	CD3+TCRŒ≥Œ¥+
NK_cell	Natural Killer cells	Total PBMCs	CD3-CD56+
NKT	Natural Killer T cells	T cells	CD3+CD56+
iNKT	invariant Natural Killer T cells	T cells	CD3+CD56+TCRVŒ±24.JŒ±18+
DC	Dendritic cells	Total PBMCs	CD3-CD19-CD14-CD16-CD56-HLADRbright
mDC	Myeloid DC	DC	Lineage-HLDRbrightCD11c+CD123-
pDC	Plasmacytoid DC	DC	Lineage-HLDRbrightCD11c-CD123+
Monocyte	Total monocytes	Total PBMCs	CD11c+CD14+
Monocyte_Classical	Classical/CD16- Monocytes	Monocytes	CD11c+CD14++CD16-
Monocyte_Patrolling	Non-classical/CD16+ Monocytes	Monocytes	CD11c+CD14low/intermediate/CD16+
Monocyte_Inflammatory	Intermediary/CD16+ Monocytes	Monocytes	CD11c+CD14+CD16++
B_cell	Total B cells	Total PBMCs	CD19+
Plasmablast	Total Plasmablasts	B cells	CD19+CD20dullCD38+
Plasmablast_IgA	IgA+ Plasmablasts	B cells	CD19+CD20dullCD38+IgA+
B1	B1 B cells	B cells	CD19+CD20brightCD38dullCD27+CD43+
B_memory	Memory B cells	B cells	CD19+CD20brightCD38dullCD27+CD43-
B_naive	Naive B cells	B cells	CD19+CD20brightCD38dullCD27-CD43-
B_immature	Immature B cells	B cells	CD19+CD20brightCD38dullCD27-CD43-CD10+
Treg	Total regulatory T cells	CD4 T cells	CD4+CD25+CD127lowFoxP3+
CD39Treg	CD39+ activated Tregs	CD4 T cells	CD4+CD25+CD127lowFoxP3+CD39+
nTreg	Natural or thymic Tregs	CD4 T cells	CD4+CD25+CD127lowFoxP3+Helios+
CD39nTreg	CD39+ activated nTregs	CD4 T cells	CD4+CD25+CD127lowFoxP3+Helios+CD39+
iTreg	Induced or peripheral Tregs	CD4 T cells	CD4+CD25+CD127lowFoxP3+Helios-
CD39iTreg	CD39+ activated iTregs	CD4 T cells	CD4+CD25+CD127lowFoxP3+Helios-CD39+
Lymphomonocyte	Agranulocytes	Total WBC	Identified by differential leukocyte count
Neutrophil	Granulocytes	Total WBC	Identified by differential leukocyte count
TLC	Total Leukocyte Count	-	Identified by total leukocyte count
