# Supplementary material for: Characterization of biological variation of peripheral blood immune cytome in an Indian cohort
Source: Sci Rep. 2019 Oct 14;9:14735. doi: 10.1038/s41598-019-51294-7 (PMC6791881; doi:10.1038/s41598-019-51294-7)
Supplement: Supplementary file 3 — Supplementary Dataset 2 [file 41598_2019_51294_MOESM3_ESM.xlsx]

## Sheet: TableS2
SUPPLEMENTARY TABLE Characterization of biological variation of peripheral blood immune cytome in an Indian cohort (Parna Kanodia, Gurvinder Kaur, Poonam Coshic, Kabita Chatterjee, Teresa Neeman, Anna George, Satyajit Rath, Vineeta Bal, Savit B Prabhu)
Table S2: Normal ranges of frequencies and counts of the longitudinal study cohort (n=43)
Subset	Parameter	Mean	Stdev	Median	Minimum	Maximum	Quartile (25)	Quartile (75)
B_cell	Count	382.145	222.649	321.16	50.8	1469.83	221.6	481.275
B_cell	Frequency	11.966	5.00126	11.35	3	31.2	8.2	14.525
B_immature	Count	31.7125	31.6572	21.1186	0.62507	157.381	10.6642	43.8927
B_immature	Frequency	11.2763	7.44323	9	0.8	40.7	5.4	15.225
B_memory	Count	89.8762	61.2308	74.8878	8.40836	318.722	50.1159	111.096
B_memory	Frequency	23.9466	8.93926	23.7749	3.79438	51.9893	18.2367	29.009
B_naive	Count	261.816	165.146	220.667	23.1508	1134.99	151.344	329.49
B_naive	Frequency	67.6372	10.3686	68.0032	40.3092	89.152	61.0746	74.907
B1	Count	16.2042	13.65	12.3089	1.78304	79.3446	7.08202	20.4124
B1	Frequency	4.25072	2.38806	3.63613	0.877635	13.3862	2.58663	5.19457
CD39iTreg	Count	0.263499	0.254559	0.182755	0.010321	1.38014	0.084913	0.319583
CD39iTreg	Frequency	2.95672	2.8475	1.94325	0.076442	16.6555	0.928455	4.22452
CD39nTreg	Count	16.8422	10.8075	15.4511	0.210609	91.0795	9.4274	21.1759
CD39nTreg	Frequency	1.48174	0.790323	1.36984	0.016043	3.92855	0.858073	1.96679
CD39Treg	Count	20.7334	12.8965	18.2228	1.04012	99.4842	11.5866	28.0641
CD39Treg	Frequency	1.83274	1.01849	1.58235	0.079229	4.38899	1.04038	2.58162
CD4	Count	1009.11	408.155	961.038	215.289	2829.09	713.837	1242.07
CD4	Frequency	58.0333	9.13953	58.8	30.6	76.2	52.1	64.95
CD4_EMRA	Count	26.4861	28.278	18.0383	1.33336	178.654	9.53874	31.2328
CD4_EMRA	Frequency	2.70562	2.70226	1.9	0.2	18	0.9	3.3
CD4_memory	Count	514.584	214.151	503.941	137.57	1208.84	345.817	631.117
CD4_memory	Frequency	51.7275	12.2195	50.9	25	89.1	43	59.5
CD4_naive	Count	458.634	264.152	392.671	44.4642	1666.34	291.545	568.667
CD4_naive	Frequency	44.631	12.6141	44.6	9	72.5	36.4	54.25
CD8	Count	548.054	256.315	519.839	130.888	1652.16	360.845	663.913
CD8	Frequency	30.9006	6.73582	30.3	17.3	50.3	26.05	34.8
CD8_EMRA	Count	110.807	99.9825	75.6944	2.82119	437.636	39.0893	150.606
CD8_EMRA	Frequency	18.994	12.3061	17.3	1.3	51.8	8.295	27.3
CD8_memory	Count	169.177	117.275	138.002	28.0836	664.412	86.718	222.305
CD8_memory	Frequency	31.1247	14.373	28.5	7	62.4	19.7	42.4
CD8_naive	Count	262.146	152.205	226.621	14.9006	893.816	167.103	322.484
CD8_naive	Frequency	48.7889	18.7276	48.8	5.9	88.2	34.45	63.3
DC	Count	23.4605	18.2032	19.5452	1.33939	91.534	10.4542	31.5903
DC	Frequency	0.741254	0.507263	0.577295	0.093559	2.04969	0.35752	1.00507
Gamma_delta_T	Count	61.9672	52.2414	48.1635	4.43084	347.833	27.6121	75.5352
Gamma_delta_T	Frequency	3.43178	2.52033	2.74765	0	14.6846	1.6606	4.24557
iNKT	Count	2.23493	5.02234	0.479085	0.05635	29.6	0.239206	1.56919
iNKT	Frequency	0.127131	0.271834	0.033005	0.004596	2.00056	0.012338	0.087012
iTreg	Count	5.11625	3.80281	4.13251	0.391595	21.083	2.23265	7.25769
iTreg	Frequency	0.459244	0.338238	0.394945	0.033682	1.74701	0.202545	0.674015
Lymphomonocyte	Count	3161.06	1055.44	3024.5	820	6560	2385.25	3726
Lymphomonocyte	Frequency	38.3787	7.40003	38	20	65	33	43
mDC	Count	18.683	15.4471	14.2983	1.21751	85.7673	7.49841	24.1387
mDC	Frequency	78.3872	12.5099	79.6	21.3	99.5	72.275	87.2
Monocyte	Count	498.827	272.981	456.66	38.54	1696.67	323.175	617.5
Monocyte	Frequency	15.75	6.81261	14.9	3.2	45.8	10.8	18.9
Monocyte_Classical	Count	253.369	187.009	211.577	11.2853	1549.06	150.336	321.099
Monocyte_Classical	Frequency	50.2279	15.6882	51.1	2.9	92.7	40.375	60.375
Monocyte_Inflammatory	Count	17.0239	14.6337	12.9684	0.70818	85.2251	5.48632	24.716
Monocyte_Inflammatory	Frequency	3.42312	2.80225	2.8	0.101	28.5	1.5925	4.7
Monocyte_Patrolling	Count	93.5886	95.4324	63.1559	4.8175	826.25	39.5021	117.706
Monocyte_Patrolling	Frequency	18.744	11.5147	15.9	2	65.4	10.875	22.55
Neutrophil	Count	5223.88	1817.33	4950	1180	10650	4000	6254
Neutrophil	Frequency	61.6213	7.40003	62	35	80	57	67
NK_cell	Count	299.44	204.012	254.848	49.608	1651.1	171.815	369.708
NK_cell	Frequency	9.34041	4.36474	9	2.3	32.4	5.9	11.95
NKT	Count	28.8059	24.7552	20.4737	1.20841	142.561	10.871	39.2679
NKT	Frequency	1.63203	1.25796	1.246	0.193304	6.6025	0.6945	2.1501
nTreg	Count	23.8223	14.387	18.9776	0.249537	96.4825	13.7101	32.1114
nTreg	Frequency	2.09738	1.14837	1.84212	0	4.78622	1.17545	2.92664
pDC	Count	4.69908	4.49393	3.45037	0.099937	25.435	1.66034	5.88697
pDC	Frequency	21.3058	12.3827	20.1	0.5	78.3	12.8	27.05
Plasmablast	Count	4.92081	5.23195	3.38224	0.081106	36.7321	1.8625	5.7155
Plasmablast	Frequency	1.49005	1.89523	0.9	0.0366	17.5	0.5	1.7
Plasmablast_IgA	Count	2.8148	3.15618	1.90895	0.038093	27.3287	1.06179	3.59521
Plasmablast_IgA	Frequency	0.829805	1.15932	0.55945	0.021594	13.02	0.274	1.03042
T_cell	Count	1748.6	640.228	1713.45	460.02	3817.94	1235.76	2117.03
T_cell	Frequency	55.5292	9.20781	56.9	26.4	73.7	50.05	61.7
TLC	Count	8384.94	2567.53	8000	2000	16000	6600	10000
Treg	Count	28.9385	16.8504	24.5108	1.13426	107.203	16.9165	38.2302
Treg	Frequency	2.56886	1.36114	2.289	0.0864	6.09	1.47	3.4902
