# Supplementary material for: Characterization of biological variation of peripheral blood immune cytome in an Indian cohort
Source: Sci Rep. 2019 Oct 14;9:14735. doi: 10.1038/s41598-019-51294-7 (PMC6791881; doi:10.1038/s41598-019-51294-7)
Supplement: Supplementary file 4 — Supplementary Dataset 3 [file 41598_2019_51294_MOESM4_ESM.xlsx]

## Sheet: Sheet1
SUPPLEMENTARY TABLE Characterization of biological variation of peripheral blood immune cytome in an Indian cohort (Parna Kanodia, Gurvinder Kaur, Poonam Coshic, Kabita Chatterjee, Teresa Neeman, Anna George, Satyajit Rath, Vineeta Bal, Savit B Prabhu)
Table S3 : comparison of males vs females
				Neutrophil	Lymphomonocyte	B_cell	B1	B_immature	B_memory	B_naive	Plasmablast	Plasmablast_IgA	T_cell	CD4	CD8	Gamma_delta_T	NKT	iNKT	CD4_naive	CD4_memory	CD4_EMRA	CD8_naive	CD8_memory	CD8_EMRA	Treg	nTreg	iTreg	CD39Treg	CD39iTreg	CD39nTreg	Monocyte	Monocyte_Classical	Monocyte_Inflammatory	Monocyte_Patrolling	DC	mDC	pDC	NK_cell
Frequencies (expressed as % of parent gate) {Parent gates are indicated in Supplementary Table S1}	Female	Mean		59.9	40.1	10.8	4.1	12.7	22.9	68.4	2.6	1.6	62	61	28.1	4	1.8	0.1	45.3	51.4	2.4	53.6	27.9	17.4	2.8	2.2	0.6	1.7	3.1	1.4	15.6	52.9	3	16	0.5	73	26.7	9.1
		Stdev		8.5	8.5	3.9	2	8.7	8.7	10.4	4.1	3	6.8	8.8	5.7	3.1	1.2	0.2	12	11.3	2	14.6	13.2	14.2	1	0.9	0.3	0.8	2.4	0.6	7.5	12	1.3	6.5	0.4	14.5	14.5	3.1
		Median		60.5	39.5	9.9	3.6	12.4	23.5	67.1	1.3	0.7	63.3	63.5	27.8	3.3	1.3	0	45.8	50.8	1.9	50.6	22.4	12.9	2.8	2.3	0.5	1.7	2.7	1.4	13.9	52.8	2.8	14.1	0.5	77.4	22.4	9.2
		Minimum		46	23	5.9	1.7	2	9.6	48.6	0.3	0.2	42.8	41.4	18.1	1.1	0.4	0	19.2	31.2	0.2	28.7	13.5	2.2	0.8	0.7	0.1	0.3	0.1	0.3	7.1	34.3	0.7	7.2	0.1	34.4	8.5	2.6
		Maximum		77	54	19.5	9.2	29.5	38.5	85	17.5	13	70.5	71.4	39.3	14.4	4.4	0.8	67.2	80	8.5	76.4	62.4	44.8	4.4	3.5	1.3	2.9	8.2	2.3	41.7	71.9	5.3	29.2	1.7	91.5	64.8	14.4
		1. Quartile		53.5	35.2	7.4	2.7	4.3	14.8	60.5	0.7	0.4	60.1	56.5	24.6	2.1	0.9	0	39.8	44.5	1	43	18.6	4.7	2.2	1.9	0.3	1.1	1.3	0.8	11.1	43.5	2.5	10.9	0.3	67.8	16.8	7.1
		3. Quartile		64.8	46.5	14	4.8	20.5	30.1	78.5	1.7	1	66.5	66.2	30.5	4.8	2.6	0.1	53.2	56.2	3.5	62	36.6	30.1	3.5	2.6	0.8	2.4	4.1	1.8	17.9	64.5	3.8	20.6	0.7	82.9	32.1	11.1
				Neutrophil	Lymphomonocyte	B_cell	B1	B_immature	B_memory	B_naive	Plasmablast	Plasmablast_IgA	T_cell	CD4	CD8	Gamma_delta_T	NKT	iNKT	CD4_naive	CD4_memory	CD4_EMRA	CD8_naive	CD8_memory	CD8_EMRA	Treg	nTreg	iTreg	CD39Treg	CD39iTreg	CD39nTreg	Monocyte	Monocyte_Classical	Monocyte_Inflammatory	Monocyte_Patrolling	DC	mDC	pDC	NK_cell
	Male	Mean		59.2	40.8	10.7	4.1	10.8	24.9	67.3	1.9	1	61.6	55.7	33.6	4	2.6	0.2	41.5	55.1	2.5	41.5	39.4	18.1	2.9	2.3	0.5	1.9	2.5	1.6	15.2	46.1	4.2	22	0.6	80.8	18.8	10
		Stdev		7.5	7.5	4.2	2.1	6.3	8.5	9.6	2.2	0.9	6.9	9.7	7.8	3.2	1.8	0.5	12.1	11.6	2.3	18.7	12.8	9.7	1.6	1.4	0.3	1.1	2.3	0.8	7.6	14.7	2.5	10.5	0.5	10.2	9.9	4.2
		Median		58.5	41.5	10	3.5	9.6	23.3	70.6	1	0.6	60.8	56.1	33	3.5	1.8	0.1	42.1	53.9	2.3	38.7	41	19.9	2.5	1.6	0.4	1.8	2	1.5	14.9	47.4	4.7	19.6	0.5	81.7	17.8	9.8
		Minimum		46	29	3.6	1	0.8	5.9	45.8	0.1	0.1	48.4	34.9	23.1	0	0.5	0	19.9	34.4	0.6	15.9	11.7	3.2	0.7	0	0.1	0.4	0.4	0.4	7.3	9.4	1	9.3	0.1	56.1	4.8	3.7
		Maximum		71	54	22.9	7.8	24.7	47.3	88.9	9.6	3.1	73.7	71.8	50.3	14.7	6.6	2	63.3	76.1	11.5	82.1	60.4	37.2	5.8	4.7	1.3	4.2	11.9	3.1	45.8	73.6	9.9	51.3	1.6	95.3	42.3	18.2
		1. Quartile		53.8	34.8	8.1	2.4	7	19.9	62.1	0.5	0.3	56.3	50	26.6	1.7	1.2	0	33.9	47.2	0.9	25.8	30.4	8.8	1.6	1.1	0.3	1.1	1.4	0.9	10.6	37.6	1.7	16.2	0.3	73.1	10.8	7.1
		3. Quartile		65.2	46.2	13.4	5.5	13.1	28.4	74.4	2.3	1.5	67.6	64.4	40.1	5.1	3.6	0.1	49.5	63.4	3.4	52.1	49	24.9	4.1	3.5	0.7	2.7	2.7	2.3	17.3	55.7	6.2	27.1	1	89	26.3	13.1
				Neutrophil	Lymphomonocyte	B_cell	B1	B_immature	B_memory	B_naive	Plasmablast	Plasmablast_IgA	T_cell	CD4	CD8	Gamma_delta_T	NKT	iNKT	CD4_naive	CD4_memory	CD4_EMRA	CD8_naive	CD8_memory	CD8_EMRA	Treg	nTreg	iTreg	CD39Treg	CD39iTreg	CD39nTreg	Monocyte	Monocyte_Classical	Monocyte_Inflammatory	Monocyte_Patrolling	DC	mDC	pDC	NK_cell
	Statistical comparison	P_value		0.776	0.776	0.96	0.979	0.444	0.461	0.731	0.476	0.384	0.848	0.069	0.011	0.955	0.095	0.382	0.324	0.316	0.832	0.023	0.008	0.858	0.796	0.823	0.492	0.442	0.418	0.32	0.874	0.106	0.034	0.026	0.493	0.062	0.055	0.407
		Adjusted p-value (Bonferroni)		1	1	1	1	1	1	1	1	1	1	1	0.4	1	1	1	1	1	1	0.812	0.271	1	1	1	1	1	1	1	1	1	1	0.912	1	1	1	1
			TLC	Neutrophil	Lymphomonocyte	B_cell	B1	B_immature	B_memory	B_naive	Plasmablast	Plasmablast_IgA	T_cell	CD4	CD8	Gamma_delta_T	NKT	iNKT	CD4_naive	CD4_memory	CD4_EMRA	CD8_naive	CD8_memory	CD8_EMRA	Treg	nTreg	iTreg	CD39Treg	CD39iTreg	CD39nTreg	Monocyte	Monocyte_Classical	Monocyte_Inflammatory	Monocyte_Patrolling	DC	mDC	pDC	NK_cell
Absolute cell counts	Female	Mean	7021.9	4248.9	2773.1	294.1	13.1	26.6	65.1	204.3	6.3	3.8	1731.2	1072.7	484.8	63.8	29.9	1.7	492.8	546.5	23.4	261.3	128.9	88.7	31.6	25.4	6.2	19.5	0.3	15.7	432	215.1	13	67.7	14.8	10.6	4.2	253.3
		Stdev	1757	1334.4	834	117.3	11.1	22.2	34.7	94.6	8.6	6.3	604.5	438.4	194	39.1	20.2	2.7	255.4	242.5	21.1	132.7	74.5	88.2	15.6	13.7	3.2	10.3	0.3	9	259.8	93.5	8.5	40.2	12.1	8.6	4.5	107.9
		Median	6875	4067.1	2698.8	264.1	9.3	23.7	60.5	190.4	3.4	1.7	1671.9	1088.1	436.6	60.9	24.8	0.4	482.5	512.5	19	218.9	102.7	58.1	25.3	21.9	5.6	18.6	0.2	15.4	392.5	189.6	11.7	49.8	12.6	7.1	2.4	244.9
		Minimum	4500	2530	1845	116.6	3.5	2.3	27.5	78.6	1	0.5	987.2	437.3	266.6	19.3	6.4	0.1	131.3	236.2	1.8	88.5	63.9	5.9	10.4	7.9	1.8	3.9	0	4.1	180.3	74	2.8	14.3	2.8	1.9	0.6	49.6
		Maximum	10350	6756.8	4758	491.9	45	72.9	159.3	358.9	36.7	27.3	3254.5	2076.4	963.3	174.6	80.2	9.8	1131.1	1067.2	93.5	575.1	362.2	279.7	64.8	53.3	13.2	38.3	0.9	37	1351.1	481	33.8	141.9	45.1	35.4	18.4	433
		1. Quartile	5475	3414	2031.2	211.1	6.5	7.8	37.1	125.7	2.4	1.4	1258.2	850.8	349.4	33.6	13.1	0.3	359	388.4	9.9	177.4	83.1	24.8	21.7	15.9	4.3	13	0.1	8.3	304.5	169.3	5.2	37.5	5.6	4.1	1.2	180.4
		3. Quartile	8300	5220	3165	394.8	12.8	36.9	69.8	261	5.3	3	1940.7	1168.9	563.5	76.8	41.6	2.2	577	616.7	29.4	301.1	142.5	123	39.9	33.2	8.1	27.7	0.5	19.8	499.1	247.9	18.4	102.1	15.1	12.6	6.3	328.6
			TLC	Neutrophil	Lymphomonocyte	B_cell	B1	B_immature	B_memory	B_naive	Plasmablast	Plasmablast_IgA	T_cell	CD4	CD8	Gamma_delta_T	NKT	iNKT	CD4_naive	CD4_memory	CD4_EMRA	CD8_naive	CD8_memory	CD8_EMRA	Treg	nTreg	iTreg	CD39Treg	CD39iTreg	CD39nTreg	Monocyte	Monocyte_Classical	Monocyte_Inflammatory	Monocyte_Patrolling	DC	mDC	pDC	NK_cell
	Male	Mean	7843.1	4739	3104.1	336.5	13.2	28	81.5	230.6	5.2	2.8	1887.6	1027.9	651.4	82.2	46.8	3.9	410.3	584.5	23.7	273.3	255.5	116.3	31.3	26.2	5.1	20.7	0.2	17.2	448.7	201.1	18.8	102.9	18.2	14.8	3.4	329.2
		Stdev	3163.2	2082.1	1256.8	194.5	8.2	33.4	57.3	140.8	5.1	2.2	720.1	397.4	338.4	63.5	34.8	7.9	196.1	289.2	19.5	208.2	151.3	93.1	19.4	16.9	3.3	13	0.2	10.7	214.2	112.4	13.8	98.6	12.6	10.7	3	266.6
		Median	7500	4229.7	3118	295.9	13.4	20.4	66.9	209.4	4.1	2.3	1795.2	992.4	562.5	54.9	32.2	0.6	346.3	570.6	21.9	232.9	237	69.3	26.8	21.6	4.6	17.2	0.2	13.9	406.7	168.9	14.7	69.5	18	13	2.9	272.2
		Minimum	4000	2320	1410	51.1	1.8	1.2	16	27.4	0.2	0.1	853.9	544.9	251.9	12.7	9.3	0.1	174.7	226.3	4.9	73.1	53.7	13.6	4.3	3.5	0.8	3.4	0	2.9	104.3	45.1	1.8	20.5	3	2.3	0.3	85.3
		Maximum	16000	9440	6560	938.1	34.4	157.4	263.7	696.4	22.5	6.9	3522.7	1723.9	1652.2	216.1	142.6	26.5	955.8	1208.8	101	893.8	628.2	369.4	68.9	58.9	15.8	46.2	1	43	964.3	502.8	50.9	494.7	46.1	39.6	11.6	1193.9
		1. Quartile	5775	3187.8	2340.8	224.4	6.9	11.1	45.4	137.2	2.1	1.3	1404.5	649.8	432.8	35.1	23.2	0.2	297.5	353	9.6	144.2	142.4	51.9	16.1	12.6	2.8	10.8	0.1	8.6	274.8	136.3	6.4	51	7.9	7.4	1.1	172.3
		3. Quartile	8250	5106.8	3452.5	411.7	17.2	28.1	97.3	289.4	6.4	3.5	2220.9	1286.7	741.8	113.8	60.7	2.1	464.9	718.7	29.6	304.8	317.2	151.4	41.1	36.2	6.7	25.9	0.3	20.7	553.6	277.5	27.8	128	24.6	20.7	4.5	405.5
			TLC	Neutrophil	Lymphomonocyte	B_cell	B1	B_immature	B_memory	B_naive	Plasmablast	Plasmablast_IgA	T_cell	CD4	CD8	Gamma_delta_T	NKT	iNKT	CD4_naive	CD4_memory	CD4_EMRA	CD8_naive	CD8_memory	CD8_EMRA	Treg	nTreg	iTreg	CD39Treg	CD39iTreg	CD39nTreg	Monocyte	Monocyte_Classical	Monocyte_Inflammatory	Monocyte_Patrolling	DC	mDC	pDC	NK_cell
	Statistical comparison	P_value	0.291	0.36	0.312	0.387	0.955	0.871	0.256	0.475	0.635	0.531	0.455	0.737	0.055	0.26	0.06	0.228	0.266	0.65	0.965	0.823	0.001	0.338	0.967	0.866	0.318	0.751	0.58	0.637	0.826	0.661	0.102	0.123	0.373	0.167	0.524	0.224
		P_adjust (Bonferroni)	1	1	1	1	1	1	1	1	1	1	1	1	1	1	1	1	1	1	1	1	0.047	1	1	1	1	1	1	1	1	1	1	1	1	1	1	1
