# Supplementary material for: Characterization of biological variation of peripheral blood immune cytome in an Indian cohort
Source: Sci Rep. 2019 Oct 14;9:14735. doi: 10.1038/s41598-019-51294-7 (PMC6791881; doi:10.1038/s41598-019-51294-7)
Supplement: Supplementary file 5 — Supplementary Dataset 4 [file 41598_2019_51294_MOESM5_ESM.xlsx]

## Sheet: TableS4
SUPPLEMENTARY TABLE Characterization of biological variation of peripheral blood immune cytome in an Indian cohort (Parna Kanodia, Gurvinder Kaur, Poonam Coshic, Kabita Chatterjee, Teresa Neeman, Anna George, Satyajit Rath, Vineeta Bal, Savit B Prabhu)
Table S4: Variance of technical replicates, between-individual variance and within-individual variance
Name	Between-individual	Within-individual	Technical replicates
B cell	0.138488	0.0703533	0.0459686
B immature	0.398766	0.0652421	0.467255
B memory	0.125668	0.0516723	0.10881
B naive	0.0210541	0.00871375	0.00157358
B1	0.2427	0.131161	0.263973
CD39iTreg	0.72763	0.249638	0.296174
CD39nTreg	0.246177	0.0881637	0.223288
CD39Treg	0.268695	0.0710882	0.144311
CD4	0.0273998	0.00342059	0.000480859
CD4 EMRA	0.743715	0.480562	0.127403
CD4 memory	0.0458973	0.00972092	0.00489425
CD4 naive	0.078378	0.0140418	0.00503808
CD8	0.0559525	0.00732609	0.00237393
CD8 EMRA	0.432254	0.0562879	0.184887
CD8 memory	0.166539	0.0292852	0.150878
CD8 naive	0.146721	0.0203718	0.0191608
DC	0.53255	0.191536	0.159531
Gamma delta T	0.595279	0.167432	0.0102898
iTreg	0.34404	0.177735	0.577877
mDC	0.0266715	0.00693226	0.010792
Monocyte	0.235947	0.113646	0.508275
Monocyte Classical	0.0807606	0.0539333	0.0992351
Monocyte Inflammatory	0.338966	0.439956	0.0735492
Monocyte Patrolling	0.233345	0.138619	0.238545
NK cell	0.149738	0.0803627	0.00726973
NKT	0.506873	0.232438	0.117604
nTreg	0.29639	0.113687	0.245166
pDC	0.319963	0.0921984	0.354257
Plasmablast	2.02903	1.40436	0.197847
Plasmablast IgA	2.74138	1.74607	0.233789
T cell	0.0119244	0.0197437	0.00510186
Treg	0.23049	0.090356	0.177475
Statistical analysis (after exclusion of outlier iNKT cells)
Call:
lm(formula = VAR_INTRA ~ VAR_betw + VAR_tech, data = VAR)
Residuals:			LEGEND
Min 1Q Median 3Q Max			VAR_betw = between individual variance
-0.193041 -0.031404 0.008181 0.042215 0.260123			VAR_INTRA = within individual variance
			VAR_tech = variance of technical replicates
Coefficients:
Estimate Std. Error t value Pr(>|t|)
(Intercept) -0.03285 0.02354 -1.395 0.174			(Intercept)
VAR_betw 0.66361 0.02862 23.188 <2e-16 ***			(Between-individual variation)
VAR_tech -0.16673 0.10438 -1.597 0.121			(Technical variation)
---
Signif. codes: 0 ‘***’ 0.001 ‘**’ 0.01 ‘*’ 0.05 ‘.’ 0.1 ‘ ’ 1
Residual standard error: 0.08784 on 29 degrees of freedom
Multiple R-squared: 0.9501,	Adjusted R-squared: 0.9467
F-statistic: 276.2 on 2 and 29 DF, p-value: < 2.2e-16
