# Supplementary material for: Characterization of biological variation of peripheral blood immune cytome in an Indian cohort
Source: Sci Rep. 2019 Oct 14;9:14735. doi: 10.1038/s41598-019-51294-7 (PMC6791881; doi:10.1038/s41598-019-51294-7)
Supplement: Supplementary file 6 — Supplementary Dataset 5 [file 41598_2019_51294_MOESM6_ESM.xlsx]

## Sheet: Anonymysed raw data
SUPPLEMENTARY TABLE Characterization of biological variation of peripheral blood immune cytome in an Indian cohort (Parna Kanodia, Gurvinder Kaur, Poonam Coshic, Kabita Chatterjee, Teresa Neeman, Anna George, Satyajit Rath, Vineeta Bal, Savit B Prabhu)
Table S5: Anonymyzed raw data of longitudinal study cohort (n= 43)
ID	Bleed	Parameter	TLC	Neutrophil	Lymphomonocyte	B_cell	B1	B_immature	B_memory	B_naive	Plasmablast	Plasmablast_IgA	T_cell	CD4	CD8	Gamma_delta_T	NKT	iNKT	CD4_naive	CD4_memory	CD4_EMRA	CD8_naive	CD8_memory	CD8_EMRA	Treg	nTreg	iTreg	CD39Treg	CD39iTreg	CD39nTreg	Monocyte	Monocyte_Classical	Monocyte_Inflammatory	Monocyte_Patrolling	DC	mDC	pDC	NK_cell
SBF10	a	Frequency	NA	66	34	8.9	2.97	19.2	14.157	80.487	0.5	0.194	60.3	71.4	18.5	4.76973	1.01907	0.0179356	50.9	47.6	0.549	56.4	33.2	8.36	0.8277	0.681197	0.146503	0.308732	0.394961	0.338555	16.6	54.2	1.4	14.2	0.720536	88.8	10.9	11.1
SBF10	d	Frequency	NA	63	37	9.3	2.7202	20	24.6694	64.722	1.3	0.689	33.1	69.7	22.3	0.7613	0.193304	0.0061664	54.7	44.3	0.348	59.5	33.2	6.12	1.794	1.57513	0.218868	1.27015	0.808921	1.17347	38.8	76.9	1.6	2.5	0.171938	78.2	21.5	6.68
SBF10	g	Frequency	NA	66	34	12.2	5.1012	18.3	22.563	68.7681	1.6	1.0224	50.7	69.5	20.6	2.35248	0.422331	0.0116141	63.1	35.9	0.367	63.8	26.5	8.29	0.6902	0.570105	0.120095	0.270558	0.349759	0.254267	14.8	57.6	1.3	6.9	0.506236	85.5	14.4	6.3
SBF10	j	Frequency	NA	79	21	5.8	4.0866	24.4	26.9521	64.4126	2.2	1.2056	42.4	71.3	20.6	1.2296	0.268816	0.00865588	58.3	40.6	0.425	64.5	27.1	7.04	1.47	1.16865	0.30135	0.58065	0.855066	0.511869	22.6	71.9	2.6	9	0.574902	83.9	16	4.85
SBF11	a	Frequency	NA	69	31	7.7	3.0721	8.1	19.82	74.5232	0.7	0.231	65.5	56.8	24.6	7.7945	3.4453	0.0620154	37.5	57.5	2.88	19.5	48.9	26	1.9096	1.58306	0.326542	1.80648	2.59893	1.51974	13.9	47.4	1.6	16.6	0.536825	74.7	24.3	3.67
SBF11	d	Frequency	NA	60	40	10.1	3.582	8.9	17.0145	77.013	0.3	0.1206	47.9	53	22.7	5.4127	1.5807	0.0284526	38.8	56.8	2.57	19.6	43.6	31	1.65	1.41075	0.23925	1.58235	1.23745	1.36984	19.4	64.4	1.2	14.9	0.369714	67.2	31.8	3.76
SBF11	g	Frequency	NA	70	30	9.3	3.4884	10	26.4537	65.1168	2.6	0.6084	49.1	56.5	24.9	5.6465	2.64649	0.0423438	40.5	55.4	2.17	19.4	49.6	25.9	2.8137	2.4226	0.391104	2.63081	2.19101	2.31116	28.2	72	0.8	10.6	0.932121	76.7	21.9	4.83
SBF11	j	Frequency	NA	68	32	11.1	2.511	11.9	25.203	63.612	6.7	2.613	46.4	54	21.5	5.8	2.08336	0.053334	42.6	53.3	2.31	21.9	42.4	30.1	3.8376	3.37709	0.460512	3.69561	2.46049	3.29941	18.2	70.8	1.5	12.3	0.326388	72.2	26.6	5.79
SBF12	a	Frequency	NA	66	34	8.6	7.75418	14.9	20.7035	63.1211	6.8	3.1076	70.4	48.9	43	3.5904	1.6192	0.0097152	19.9	67.6	11.5	15.9	52	31.4	2.6772	2.44696	0.230239	2.2194	1.29211	2.0897	18.4	67.7	4.7	9.3	0.719854	64	33.6	7.3
SBF12	d	Frequency	NA	64	36	13.7	10.6686	12.8	26.4501	57.574	1.5	1.0305	64.3	44.3	46.9	4.1152	1.5432	0.015432	20.2	66.2	12.4	16.3	51	31.8	0.9945	0.907979	0.0865215	0.927868	1.02369	0.855316	25.5	43	3.5	12.1	1.18106	69.5	29	7.9
SBF12	g	Frequency	NA	69	31	14.9	6.73183	11.9	27.351	62.26	2.2	1.4762	61.8	48.9	44.1	2.2248	1.1124	0.0066744	28.4	63.7	6.9	24.3	50.8	24.3	1.7706	1.64312	0.127483	1.45543	0.54774	1.38679	11.9	44.6	4.9	12	0.899044	69.8	30	5.4
SBF12	j	Frequency	NA	60	40	21.3	4.97933	14.3	28.9852	61.0931	3.2	2.1984	50.9	47.1	44	3.0031	1.2725	0.012725	25.9	54.9	18	13.7	38.1	47.2	1.4416	1.39547	0.0461312	1.36952	0.385129	1.33546	19.4	40.4	5.7	17.8	1.99893	71.5	26.7	9.1
SBF13	a	Frequency	NA	64	36	8.1	4.3239	5.45	11.8286	79.4206	0.345	0.259785	58.6	52	39.3	2.39088	1.58806	0.0152771	51.1	44.4	2.46	48.5	14.1	32.6	2.6159	2.17381	0.442087	0.84232	2.29688	0.491282	13.5	49.5	3.8	21.4	0.139878	77.1	22.6	10.5
SBF13	d	Frequency	NA	65	35	8.85	2.70912	5.17	9.87036	83.7636	0.222	0.161616	61.7	52.4	39.6	2.70863	1.44378	0.012301	51.5	43.2	2.89	48.8	12.9	33.3	3.1562	2.60386	0.552335	0.950016	2.92905	0.403599	14.6	67	3.7	12.7	0.318501	67	32.2	9.76
SBF13	g	Frequency	NA	70	30	6.14	4.60815	4.88	19.0272	71.1538	0.343	0.25382	33.5	51.2	43.1	0.4958	0.5695	0.00459587	63	33.5	1.83	62.1	9.58	25.4	4.105	3.23884	0.866155	1.10835	2.70646	0.440483	18.3	71.5	2.7	15.6	0.20466	66.2	32.9	8.4
SBF13	j	Frequency	NA	64	36	10.3	9.78105	5.27	11.0223	74.6736	0.324	0.196668	46	50.6	43.2	1.495	0.9338	0.0396865	62.2	33.2	2.48	58.4	8.84	29.1	3.5024	2.79842	0.703982	1.13478	3.63804	0.635241	23.2	62.8	3.3	13.3	0.294425	85.5	14.1	15.8
SBF14	a	Frequency	NA	54	46	10	5.46494	8.8	28.3859	54.4305	9.6	2.9376	57	48	41	4.104	2.907	0.026163	38.4	56.6	3.8	34	32.5	33	1.0944	0.951034	0.143366	0.921485	0.660123	0.81884	17.3	56.4	9.9	16.2	1.17156	56.1	42.3	9
SBF14	d	Frequency	NA	56	44	11.8	8.29575	4.9	34.1893	52.3933	2.6	1.8824	56.9	44.7	42.8	4.7796	3.4709	0.0173545	36.6	51.8	10.3	31	29.7	38.4	1.4916	1.38868	0.10292	1.35736	0.93826	1.28731	16.2	53.7	5.3	15.7	1.0853	72.3	27.4	6.5
SBF14	g	Frequency	NA	65	35	12.6	5.348	4.5	29.8074	61.0191	1.8	1.2582	60.3	50.7	37.8	4.2813	2.8944	0.0173664	40.1	53.3	5.4	37.7	31.7	30.1	1.696	1.53997	0.156032	1.51453	0.766276	1.40445	16.9	51.9	6.3	12.4	1.19037	81.7	18.1	5
SBF14	j	Frequency	NA	50	50	11.3	8.41969	11.7	37.9753	48.2011	3.3	2.0361	46.5	44.5	43.9	2.976	3.0225	0.018135	34.2	63.5	1.3	33.1	34.2	32.3	2.6149	2.49984	0.115056	2.45278	0.837126	2.37235	12.6	39	4.5	23	1.00747	73.2	25.9	9.2
SBF15	a	Frequency	NA	58	42	11.2	7.78937	4.4	32.4539	55.6533	2.5	1.635	60.8	64.4	27.9	2.9184	2.1888	0.0153216	63.3	34.4	1.4	56	27.4	16.2	1.8768	1.3344	0.542395	1.27247	1.93114	0.990128	15.6	58.4	5	16.7	1.09663	75.3	23.7	13
SBF15	d	Frequency	NA	53	47	12.1	12.6906	2.9	33.1278	48.3928	2	0.994	53.3	61	30.5	2.8249	1.9721	0.0138047	71.3	26.2	1.6	67.5	17.8	14.5	1.4664	1.06901	0.397394	1.14086	4.34924	0.862688	20.5	44.9	2.9	21.6	2.04969	69.4	29.5	16.4
SBF15	g	Frequency	NA	67	33	11.5	6.71904	5.6	34.1061	55.8322	1.6	1.0304	61.3	67.1	25.1	1.9003	1.1647	0.0058235	65.1	25	8.9	57.2	16.1	25.7	1.715	1.34113	0.37387	1.1782	1.84206	0.985731	16.6	52.3	4.4	20.3	1.41696	73.9	25.2	8.7
SBF15	j	Frequency	NA	60	40	5.4	5.26239	3.5	18.3671	67.8438	6	2.406	50.3	60.4	26.2	2.7162	1.3581	0.0122229	54.5	38	6.6	46.6	28.4	24.6	0.0864	0.019008	0.067392	0.0792288	0.785633	0.0160428	9.6	29.8	1.1	17	0.932005	88.6	10.5	10
SBF16	a	Frequency	NA	62	38	22.9	3.43122	8.9	36.9535	58.7627	0.3	0.2124	NA	NA	NA	0	NA	NA	NA	NA	NA	NA	NA	NA	1.14	0.90288	0.23712	1.0203	2.10231	0.822524	17.6	37.6	6.6	23.3	1.02839	88.3	11.2	NA
SBF16	d	Frequency	NA	66	34	11.6	1.66488	11.2	41.9769	53.5807	1.5	1.0905	53.6	59	30.7	2.5728	1.1256	0.0213864	26.2	72.6	0.5	42.3	7.5	46.2	2.4396	1.89801	0.541591	2.07366	5.67749	1.67404	16.4	34.8	6.9	21.2	1.00426	94.9	4.6	8.9
SBF16	g	Frequency	NA	72	28	15.7	2.83151	8	38.9923	55.3108	0.8	0.5336	46.5	61.6	30.1	1.767	0.93	0.0186	28.3	70.9	0.4	53.5	7.2	34.6	2.2184	1.70151	0.516887	1.83018	4.95585	1.45649	22.4	49.5	2	19.9	0.915533	97.7	2.2	12.4
SBF16	j	Frequency	NA	59	41	14.2	3.30762	5.8	39.9273	53.3905	0.3	0.2082	40.6	58.8	30.3	2.5984	1.5428	0.0416556	31.2	67.9	0.5	47.3	7	40.3	2.4304	1.9905	0.439902	2.26756	5.81574	1.88102	26.5	44.8	7.4	27.2	1.82034	79.8	19.9	19.3
SBF18	a	Frequency	NA	53	47	6.9	2.29771	4.7	29.0026	66.7552	0.7	0.3969	63.6	65	23.3	4.77	1.908	0.017172	36	59.4	3.3	44.1	42.9	11.4	1.1235	0.895429	0.228071	1.0134	3.22744	0.8229	17.2	37.3	2.8	19.7	1.21994	56.7	43.3	10.4
SBF18	d	Frequency	NA	58	42	11.5	3.54015	5.3	30.0604	64.123	0.9	0.603	58.1	58.7	32.1	3.0212	1.162	0.019754	40.1	58.2	0.9	56.4	38.7	4.2	1.5211	1.24578	0.275319	1.33553	1.55893	1.13117	21.1	49.9	1.9	22.4	0.688813	65.4	34.5	10.1
SBF18	g	Frequency	NA	72	28	10.1	3.59224	4.6	28.1406	67.3675	0.4	0.2364	55.5	65.4	26	2.1645	1.11	0.0111	35.3	63.6	0.5	56.2	38.9	4.2	2.1008	1.8298	0.271003	1.74787	1.99727	1.59375	29.9	22.4	2.1	17.8	0.509042	70.8	29.1	7.8
SBF18	j	Frequency	NA	67	33	11.8	4.22355	5.4	29.9956	63.1142	0.9	0.6039	56.1	62.3	25.6	3.9831	1.1781	0.0318087	36.1	61.8	1.3	46.5	45.2	7.3	1.2848	1.07152	0.213277	1.1666	2.07815	0.99223	18	36.2	0.9	18.4	0.795443	74.5	25.4	10.9
SBF19	a	Frequency	NA	67	33	3.6	4.97597	4.3	40.0326	53.67	0.3	0.1596	73.7	52.1	34.7	5.0853	1.2529	0.0175406	45.7	52.5	0.9	37.4	42.6	19.1	1.71	1.30473	0.40527	1.26027	1.55912	1.01638	14.9	36.3	2.2	24.9	1.64511	89	10.8	6.5
SBF19	d	Frequency	NA	69	31	3	6.3105	2.8	34.5212	58.1788	0.2	0.0516	69.4	55.7	34.8	3.8864	1.8044	0.0288704	56.4	42.6	0.2	52.8	31.6	15	1.2096	0.950746	0.258854	0.9072	2.14125	0.754892	20.7	49.4	6.5	20.4	1.70432	81.6	18.3	7.3
SBF19	g	Frequency	NA	75	25	3.2	5.02028	2.7	47.6005	45.5724	0.8	0.2784	71.3	58.9	31.8	3.7076	1.1408	0.0136896	51.7	47.2	0.2	49.4	35.2	14.8	1.79	1.432	0.358	1.37472	1.61441	1.16422	18.2	47.2	6.2	24.7	0.830745	87.4	12.5	7.8
SBF19	j	Frequency	NA	69	31	4	2.7501	2	24.102	48.3121	0.4	0.0384	62.4	59.8	32.4	2.9328	0.936	0.03744	56.7	37	4.4	62.4	24.6	11.8	1.11	0.88689	0.22311	0.96237	1.80907	0.793767	26.7	69.7	5.3	9.2	1.59791	92	7.6	9.9
SBF20	a	Frequency	NA	55	45	13.9	3.546	19.4	19.897	73.1855	1.2	0.6324	60.7	64.5	29.4	1.37789	0.46739	0.00668368	37.7	60.2	0.639	40	49.5	8.94	1.364	0.962984	0.401016	1.22078	4.42545	0.907131	15.9	61.9	2.5	9.7	0.360188	82.8	16.7	3.69
SBF20	d	Frequency	NA	59	41	13.6	5.0337	21.2	23.2932	68.0043	1	0.445	49.3	65.6	27.4	1.40505	0.303195	0.00973256	43.2	54.8	0.612	43	44.5	11.1	1.1844	0.970024	0.215561	1.11926	2.63371	0.937043	24	65	2.8	10.3	0.85931	72.1	27.3	5.9
SBF20	g	Frequency	NA	65	35	11.1	3.9647	18	22.5311	67.9801	3	1.401	52.7	59.5	33	1.54411	0.70618	0.00995714	37.5	60.2	0.683	33	53.8	11.6	1.883	1.47439	0.406728	1.68905	3.7835	1.3815	19.7	60.6	7.2	13	0.532775	75.9	23.5	5.46
SBF20	j	Frequency	NA	68	32	12.5	6.5817	18.4	18.2619	65.5389	6.9	1.2834	52.8	60.7	31.2	1.74768	0.331056	0.00536311	45.6	51.2	1.37	30.3	49.1	18.3	1.188	0.877932	0.311256	1.0894	3.085	0.837547	20.8	56.7	3.2	17.6	0.760772	77.4	22.3	4.6
SBF21	a	Frequency	NA	48	52	7.6	5.0031	21.8	30.411	60.6258	1.6	0.8816	61.8	63.2	27	2.89224	2.3175	0.438007	44.6	50.9	1.85	38.9	43.4	16.3	4.4421	3.5137	0.928399	2.4476	6.67116	1.31061	14.4	65.2	2.6	9.9	0.44072	34.4	64.8	11.3
SBF21	d	Frequency	NA	67	33	12.4	3.7012	32.3	26.6876	65.0632	2.4	1.0704	58.2	74.8	18.4	1.87404	1.09416	0.0854539	56.3	38.7	1.91	44.4	34	19.9	3.38	2.66344	0.71656	2.25784	3.57829	1.09734	11.8	42.9	3.1	14.8	0.338618	32.1	67.2	12.7
SBF21	g	Frequency	NA	60	40	6.3	3.0473	34	33.422	59.2749	1.3	0.6188	60.7	64.2	25.5	2.74971	1.77851	0.257884	50.7	43.9	2.39	37.9	43.3	17.3	4.0992	3.25886	0.840336	2.73007	8.7466	1.2677	12.4	64.7	4.9	9.2	0.824238	21.3	78.3	10.6
SBF21	j	Frequency	NA	66	34	7.9	4.1244	40.7	23.7644	68.1508	1.6	0.9968	54.4	64.3	26.7	2.3936	1.72448	0.360416	41	53.2	2.84	34	42.2	22.1	3.9512	3.05428	0.896922	3.01081	7.27681	1.55157	7	56	2.8	16.3	0.357906	35.8	63.7	9.52
SBF22	a	Frequency	NA	59	41	6.9	3.55607	2.8	24.5081	64.5865	4.3	2.5542	70.5	64.9	27.4	6.486	4.371	0.756183	67.2	31.2	1.3	50.5	27	22.4	3.7229	3.11979	0.60311	1.40353	0.67936	1.31655	10.8	71.9	1.4	7.2	0.152045	69.5	30.5	6.8
SBF22	d	Frequency	NA	54	46	6.5	4.19621	2.8	11.5917	79.5442	2.9	2.001	63.9	62.1	30.3	4.9203	3.7062	0.807952	62.3	36.2	1.2	53.5	26.5	20	2.2572	2.01794	0.239263	1.15117	0.658973	1.10785	10.8	60.9	4.3	11.6	0.376478	76.8	23.2	5.7
SBF22	g	Frequency	NA	58	42	9.8	3.24151	3.4	21.7255	70.4692	2.5	1.1425	68.9	68.7	25.2	3.7206	3.1694	0.605355	62.7	36.2	0.8	63	21.8	15.1	3.366	2.92842	0.440946	1.57529	0.89904	1.51399	9.7	72.4	2.2	8	0.237486	84.6	15.4	4.8
SBF22	j	Frequency	NA	60	40	7.9	3.22268	7.7	23.2267	68.0021	3.4	2.2202	63.9	67.9	25.9	3.3228	2.7477	0.593503	65.7	32.9	1.1	63.4	21	15.5	2.989	2.53766	0.451339	1.44668	1.10441	1.38556	10.1	75.6	1.4	7.9	0.212804	83.5	16.5	4.8
SBF23	a	Frequency	NA	52	48	12.6	2.42287	10.5	23.29	70.839	0.8	0.3624	66.9	46.2	40.3	7.9611	5.2851	0.983029	58.4	40.5	0.7	74.6	21.8	3.5	5.0151	4.28791	0.72719	2.67305	2.02328	2.517	7.3	52.7	1	17.4	0.0983083	81.4	18.6	6.9
SBF23	d	Frequency	NA	56	44	10	1.3383	9	19.7505	74.8702	1.2	0.7344	26.4	53.1	28.3	2.7456	2.772	0.2079	42.3	50	7.3	42.3	42.8	14.7	3.081	2.89614	0.18486	2.69279	1.50216	2.56019	12.3	56.3	2.3	11.4	0.378625	76.3	23.7	6.7
SBF23	g	Frequency	NA	65	35	15.5	3.23344	8.3	20.4342	73.1074	0.9	0.5445	68.4	41.1	32.9	7.7976	1.4364	0.247061	39.1	45.1	15.4	53.8	19	27.2	3.4587	3.17509	0.283613	2.51102	1.18487	2.37814	9.7	54.7	2	10.2	0.46887	87.2	12.8	4.3
SBF23	j	Frequency	NA	60	40	16.2	2.61571	7.9	16.2999	77.749	0.8	0.52	52.3	46.6	33.4	7.2174	3.2426	0.674461	49.3	48.6	1.7	63.8	29.1	7.1	2.0104	1.79931	0.211092	1.7973	1.7541	1.63377	14.7	51.3	0.7	8.1	0.580142	80.4	19.6	10.3
SBF24	a	Frequency	NA	70	30	6.8	1.85966	12.1	47.3138	45.821	2.2	1.2936	69.5	57.2	36.5	2.4325	6.6025	2.00056	31.7	64	3.9	22.3	60.4	17.1	4.95	4.257	0.693	3.0789	1.38945	2.83942	7.4	43.2	1.7	19.6	0.225793	72.8	27.2	7.2
SBF24	d	Frequency	NA	67	33	7.7	2.07945	14.3	38.9012	54.6645	1.2	0.762	53.1	51.8	39.4	1.8054	4.0887	1.17346	28.8	63.4	7.3	19.9	58.6	21.5	1.9904	1.79136	0.19904	1.69781	0.84127	1.5764	9.7	55.8	1.1	13.2	0.452848	79.6	19.9	4.6
SBF24	g	Frequency	NA	53	47	9.6	2.13994	15.1	38.0089	53.8415	3.2	2.3776	63	56.7	36.9	1.89	4.662	1.42191	39.5	55.6	4.4	32.2	48.2	19.5	2.9853	2.67483	0.310471	2.08672	0.96752	1.98472	9.8	47.2	1.3	15.2	0.483816	84.3	15.5	5.9
SBF24	j	Frequency	NA	60	40	11.4	2.03516	9.8	18.3997	76.343	0.7	0.3906	54.9	54.7	36.9	1.9215	3.6234	1.12325	30.9	61.6	6.9	21.9	53.6	24.4	2.2638	2.12797	0.135828	1.99667	1.3717	1.9173	7.2	43.5	0.8	12.5	0.407191	85.2	14.8	4.8
SBF25	a	Frequency	NA	55	45	16.3	2.62671	12	15.4358	79.0908	1.3	0.6019	60.1	66.6	28.2	1.6828	4.0267	0.273816	49.1	46.9	3.6	62.7	18.2	18.6	2.806	2.49173	0.314272	1.96701	1.34724	1.81398	8.8	40.6	2.5	20.3	0.246767	79.9	19.7	5.5
SBF25	d	Frequency	NA	67	33	13	2.92542	9	14.9124	79.3025	1.2	0.7464	38.7	66.6	25.7	0.8514	0.2322	0.0589788	46.5	50.3	2.9	63.2	21.5	15.1	1.128	1.02422	0.103776	0.94752	0.391178	0.878784	6.6	50	1.7	16.8	0.162792	79.6	20.4	3.7
SBF25	g	Frequency	NA	64	36	12.8	3.05473	6.2	18.0109	73.7722	2.8	1.6744	65.1	66.3	28.6	1.5624	0.7161	0.210533	50.3	48.7	0.7	76.4	14.6	8.9	1.6188	1.49091	0.127885	1.3776	1.21264	1.29262	13.7	54.2	0.7	17.5	0.552158	85.5	14.5	6.9
SBF25	j	Frequency	NA	NA	NA	17.9	2.13669	8.9	21.0367	73.4136	1.1	0.7249	59.9	63.1	30.6	1.8569	0.8985	0.336039	48.5	50.2	0.9	74.4	16	9.6	2.289	2.13335	0.155652	1.97083	NA	1.87948	9.8	37.7	4.5	27	0.508885	71.8	28.2	8.2
SBF26	a	Frequency	NA	59	41	14.3	1.48592	22.6	22.6273	74.2343	0.5	0.346	53.7	43.9	46.9	1.5573	0.8592	0.0799056	25	73.5	1.3	54.1	35.8	9.6	3.9813	3.57919	0.402111	2.80284	3.13836	2.60923	14.7	24.6	3.6	51.3	0.29886	94.1	5.8	18.2
SBF26	d	Frequency	NA	57	43	17.8	1.39502	18.6	24.993	72.4067	0.4	0.292	56	46.5	44.3	1.792	0.672	0.045024	32.8	64.9	2	64.1	25.5	9.9	2.431	2.1879	0.2431	1.54125	0.749535	1.47683	17.7	36.1	2.4	41.3	0.652013	77.1	22.7	13.8
SBF26	g	Frequency	NA	44	56	19.1	1.28255	20.6	28.2407	68.6117	0.4	0.2588	27.6	40.7	43.5	1.2696	0.414	0.031878	37	58.5	4.2	32.2	42.4	24.6	2.335	2.16921	0.165785	1.9684	0.631096	1.89372	28.1	18.2	4.5	57.7	0.756829	92.9	6.9	32.4
SBF26	j	Frequency	NA	50	50	25.9	0.983693	11.6	20.5687	77.2192	0.2	0.139	45.1	47.6	43.7	1.2628	0.3608	0.0519552	32	65.8	1.9	59.5	27.5	12.5	1.2238	1.16016	0.0636376	1.01575	0.487146	0.978017	12	15.4	4.5	55.5	0.273849	76.9	22.7	14.9
SBF27	a	Frequency	NA	NA	NA	9.8	1.45389	17.3	26.1945	70.5962	0.7	0.1995	59.8	69.8	25.5	1.7342	1.794	0.145314	53.8	45.1	0.7	32.8	44	22	2.35	1.23375	1.11625	1.7155	NA	1.15972	17.3	55.7	7.9	23.8	0.33268	81.7	17.8	13.2
SBF27	d	Frequency	NA	59	41	6.8	1.75608	12.1	22.972	73.0483	0.7	0.1589	61.7	72.6	22.8	1.5425	1.3574	0.0760144	55.7	42.5	1.5	39	36.3	24.2	1.164	0.690252	0.473748	1.01734	5.63488	0.668854	16.8	59.6	4.6	19.3	0.657521	77.1	22.3	11.7
SBF27	g	Frequency	NA	63	37	6.7	1.36337	12	27.6916	68.0008	1.7	0.4318	59.8	68.5	27.1	1.6744	1.2558	0.104231	53.9	44.9	0.9	36.1	41.5	21.9	1.8105	1.16415	0.646348	1.41581	4.90389	1.08732	19.3	59.3	7.5	20.1	0.610339	81.3	18.5	17.6
SBF27	j	Frequency	NA	55	45	4.4	1.45482	11.1	32.9556	63.0096	1	0.297	50.1	69.8	26	1.0521	0.7014	0.0575148	58	40.3	1.3	39	35.5	25.1	1.2556	0.848786	0.406814	1.12251	5.50059	0.813985	12.6	48.4	8	26.1	0.465415	76.5	23.3	14.5
SBF28	a	Frequency	NA	52	48	13.4	1.00302	24.7	23.2093	74.4334	0.5	0.3145	55.9	56.9	33.4	2.7391	1.8447	0.118061	31.3	65.1	3.5	26.2	48.6	24.7	2.418	1.5717	0.8463	0.58032	1.96978	0.501372	12	38.4	6.1	34.4	0.813676	87.7	12.2	13.7
SBF28	d	Frequency	NA	55	45	14.6	1.37892	26.5	27.211	66.2207	0.3	0.1416	45.5	61	31.4	2.2295	3.0485	0.173764	34.6	63	2.1	38.3	43.7	17.6	2.304	1.59206	0.711936	0.774144	2.26863	0.65593	17.2	61.7	6.6	17.5	1.15171	82.6	17.2	15.7
SBF28	g	Frequency	NA	56	44	19.6	1.06129	24.6	20.6672	76.164	0.4	0.2528	45.1	60.9	33	1.3079	2.7962	0.153791	43.8	54.1	1.8	52.6	31.3	15.8	2.5718	1.82598	0.745822	0.630091	1.30582	0.613529	17	49.8	8.5	24.4	1.45269	87.2	12.8	12.1
SBF28	j	Frequency	NA	62	38	18.8	0.896524	18.4	29.3809	68.4725	0.5	0.2915	41.4	59.6	33.6	0.9522	2.1114	0.179469	51.3	45.1	3.2	50.3	25.9	23.5	2.64	1.87968	0.76032	0.61248	0.87371	0.597738	15.7	39.5	5.6	30.6	1.62026	89	11	16.4
SBF29	a	Frequency	NA	58	42	12.2	2.04764	29.5	34.7908	60.4619	1.3	0.5889	65.1	55.7	34.6	4.1013	0.3906	0.0269514	39.1	57	3.7	35.1	19.6	44.8	1.638	0.78624	0.85176	1.28583	5.97786	0.695822	13.1	54.3	3.2	12.9	0.520151	84.7	14.8	8.1
SBF29	d	Frequency	NA	60	40	12.5	1.91168	20.3	24.6688	67.33	0.5	0.2945	60	59.3	31	3.9	0.3	0.0408	40.1	54.6	5.1	35.1	19.8	44.6	1.1928	0.524832	0.667968	1.03774	6.95397	0.490718	17.2	70.2	3.8	7.8	1.10073	76.4	23.4	7.2
SBF29	g	Frequency	NA	62	38	16.5	3.63046	19.2	18.1612	75.2454	0.9	0.4581	52.4	57.3	28.5	3.5108	0.2096	0.045064	40.5	51.4	7.9	42.5	11.9	45.3	3.033	1.28599	1.74701	2.57198	16.6555	1.2024	13.7	51.1	3.3	13	2.0317	94.6	5.4	5.7
SBF29	j	Frequency	NA	60	40	12.8	1.99023	20.5	18.567	63.1956	1.1	0.6985	62.3	60.3	33.6	2.8035	0.5607	0.106533	43.3	53.1	3.4	46.6	17.8	35.2	2.921	1.60363	1.31737	2.30175	11.2848	1.39516	14.9	57.5	7.6	16.6	0.948358	79.6	20.2	5.9
SBF3	a	Frequency	NA	65	35	4.2	2.26882	9.6	17.3234	74.7867	3.3	1.749	69.2	50.4	40.1	5.0516	3.8752	0.848669	34.6	63.2	2	24.4	53.9	21.6	1.308	1.05294	0.25506	0.924756	2.71253	0.773911	9.7	37.6	6.2	18	0.35636	89.7	10.3	9.7
SBF3	d	Frequency	NA	59	41	8	3.69249	4.4	23.9407	68.4513	1.6	0.8768	56.1	46.8	39.7	4.9368	1.5147	0.27719	29.4	63.9	6.5	19.7	58.3	22	1.209	1.0881	0.1209	0.875316	0.241614	0.80193	4.7	40.3	1.9	12.5	0.16334	90.9	8.9	7
SBF3	g	Frequency	NA	59	41	7.4	1.94719	6.6	31.7044	62.0578	1.3	0.6747	68.2	49.7	42.4	3.8874	4.2284	0.921791	36.2	62.6	1	29	55.4	15.5	0.7105	0.593267	0.117233	0.590426	0.989142	0.504277	11.2	73.1	2.5	9.9	0.211597	87.8	12.2	7.4
SBF3	j	Frequency	NA	64	36	10.9	2.28172	5.5	24.0651	70.2518	1	0.586	61.5	52.5	37.4	5.3505	2.706	0.522258	42.1	55.3	2.3	29.4	47.5	23	2.2932	2.00655	0.28665	2.04783	2.8539	1.83198	10	35.6	2.4	20.9	0.340334	90.9	9.1	8.2
SBF30	a	Frequency	NA	46	54	8.1	3.0101	13.1	25.6344	66.9019	1.9	1.0355	51.5	50.9	32.5	3.75435	1.4729	0.032993	43.6	52.1	2.64	47.5	23.7	26.6	5.7821	4.458	1.3241	3.86244	11.9196	1.65838	15.2	54.9	1.57	12.3	0.545762	71.5	28	9.83
SBF30	d	Frequency	NA	59	41	11.8	2.2885	21.7	22.1885	73.431	0.4	0.212	59.4	45.7	33.5	8.0784	0.77814	0.0111274	42.1	50.6	4.83	19.9	25.4	51.8	5.1448	3.81744	1.32736	4.29076	11.5317	2.66457	17.5	55.4	0.101	7.63	1.86753	90.5	9.09	5.57
SBF30	g	Frequency	NA	58	42	14.9	3.8532	22.1	29.4424	63.726	1	0.56	64.5	52.1	31	7.998	1.47705	0.0121414	45.6	50.1	2.63	27.9	28.5	40.8	4.9419	4.18579	0.756111	3.60265	6.2914	1.96732	11.2	48.1	0.239	10.6	0.893024	83.8	15.8	5.12
SBF30	j	Frequency	NA	67	33	14.2	3.1218	19.2	28.7584	60.6386	0.6	0.1566	56.5	56.3	29.5	4.76295	0.6554	0.010683	49	47.6	1.87	34.2	26.1	36.7	4.9875	4.1496	0.8379	3.90521	8.19235	2.42752	14.8	41.7	0.145	5.69	0.941737	85.6	13.8	6.49
SBF31	a	Frequency	NA	54	46	7	5.874	1.7	24.8666	62.0686	1	0.715	56.4	34.9	50.3	3.4968	2.8764	0.251685	42.4	50.4	3.97	19.6	41.6	37.2	5.4592	4.73859	0.720614	4.2145	4.73166	2.41194	11.6	73.6	6.3	10.9	0.591546	66	33.4	14.4
SBF31	d	Frequency	NA	60	40	6.2	9.0303	1.9	23.5953	59.3281	0.8	0.508	63.1	30.6	39	11.4842	2.09492	0.149577	43.5	48	4.74	26.3	39.4	32.9	4.9005	3.8812	1.0193	3.99391	10.082	2.68191	11	78.3	5.2	6.2	0.53086	68	31.1	11.5
SBF31	g	Frequency	NA	60	40	8.2	5.0804	1.5	23.6434	65.1659	0.9	0.6471	64.5	45.8	37.7	7.1595	2.03175	0.114184	55.4	39.2	1.93	37	34.2	27.5	5.1296	4.20114	0.928458	3.42657	5.67989	1.52922	3.7	51.1	28.5	9.7	0.112728	59.9	38.2	12.3
SBF31	j	Frequency	NA	60	40	5.3	10.7689	3.7	25.5404	53.1774	2.7	1.7685	50.8	38.2	42.1	5.4356	2.54	0.25146	46.8	49.8	1.03	28.6	39.5	30.7	5.61	4.22994	1.38006	4.14018	8.70183	1.81887	14.6	82.1	4.6	3.5	0.713846	70.6	28.2	12.9
SBF32	a	Frequency	NA	64	36	15.7	4.76622	13.1	18.1073	75.9159	0.7	0.3829	59.3	64.9	29.5	1.4825	1.1267	0.067602	56	42.3	1.5	48.9	30	20.7	0.6912	0.568858	0.122342	0.543974	0.430999	0.468739	45.8	9.4	1	19.9	0.502718	95.3	4.8	11
SBF32	d	Frequency	NA	63	37	18	3.66129	11.2	21.8705	72.8405	0.5	0.2955	44.6	57.7	31.8	2.2746	0.8028	0.0690408	51.9	46.7	1.4	29.1	37.9	32.6	1.0209	0.908601	0.112299	0.867765	0.503662	0.781397	17.2	21.6	2.4	55	0.847542	78.7	21.3	16.2
SBF32	g	Frequency	NA	56	44	19.7	4.49842	12.5	19.4131	75.2616	0.4	0.2448	56.1	65.7	29.2	1.3464	0.7854	0.0573342	57.4	42.2	0.3	57.8	21.2	20.7	0.6	0.5124	0.0876	0.4896	0.755696	0.426317	12	28	2.4	53.4	0.262297	78	22	10.2
SBF32	j	Frequency	NA	64	36	15.6	4.1736	8	19.8625	74.1043	0.2	0.0968	49.9	66.1	23.5	2.2455	0.499	0.071357	51.8	45.5	2.6	56.5	19.4	23.9	0.9889	0.842543	0.146357	0.877154	1.67524	0.74565	11.1	32.5	4.7	41.9	0.895963	87.5	12.5	12.2
SBF33	a	Frequency	NA	71	29	10.8	1.8313	5.4	20.4638	76.0248	1.1	0.792	54	68	23.7	2.268	1.296	0.011664	24	74.9	0.6	18.1	59.2	21.2	3.432	3.02702	0.404976	2.72158	3.68099	2.47308	23.9	43.7	1.4	27.1	1.02878	91.2	8.7	11.7
SBF33	d	Frequency	NA	56	44	12.6	3.292	7.4	21.8915	73.9301	0.6	0.3648	44.5	62.8	26.2	2.4475	1.246	0.016198	22.6	75.6	1.2	14.4	58.5	25.5	2.1546	1.86373	0.290871	1.86157	1.92011	1.65499	33.4	51.3	1.9	27.1	0.989183	84.7	15.1	14.4
SBF33	g	Frequency	NA	68	32	12.5	2.22514	5.8	21.9673	74.7488	0.6	0.3816	47.4	64.1	24.5	3.0336	0.9006	0.0207138	33.9	65.3	0.2	14.2	55.9	29.3	4.5	3.7485	0.7515	3.285	3.20932	2.85636	19.4	12.5	1.8	65.4	0.329061	73.6	26.4	21.7
SBF33	j	Frequency	NA	66	34	8.6	4.75195	5.7	23.7853	70.3706	0.7	0.4179	41.9	55.8	27.7	3.2682	0.5028	0.0216204	15.8	82.4	1.1	5.9	61.6	31.5	2.9535	2.07631	0.877189	2.80287	7.30171	1.96627	24	37	1.5	24.8	1.653	97.4	2.6	21.1
SBF34	a	Frequency	NA	64	36	14.6	7.2298	4.2	38.4938	48.5569	1.2	0.516	60.1	70.3	18.1	4.0868	1.202	0.045676	19.2	80	0.4	28.7	62.4	8	2.7504	2.29108	0.459317	2.26908	3.63694	2.00928	18.4	34.3	4.1	26	0.520639	77.7	22.1	6.3
SBF34	d	Frequency	NA	60	40	19.3	4.915	3.3	25.8529	64.878	0.8	0.3976	55.8	68.3	19.5	4.2408	0.7254	0.0340938	21.6	77.3	0.6	33.1	56.9	9.1	3.0096	2.54311	0.466488	2.59127	3.24126	2.29389	17.8	35.8	2.3	21	1.87963	70.9	29	6.5
SBF34	g	Frequency	NA	55	45	16.6	3.3694	4.9	21.2074	71.5502	0.4	0.1708	55.5	67	21.1	3.774	1.3875	0.069375	22.9	76.3	0.4	32.2	59.2	7.7	3.5448	2.91028	0.634519	2.88192	4.21392	2.51157	19.7	24.7	5.3	33.5	1.22088	72	27.9	8.2
SBF34	j	Frequency	NA	80	20	7.2	1.8753	3.6	14.805	80.0457	0.3	0.1965	41.8	65.3	17.3	4.18	0.5016	0.0270864	9	89.1	1.1	26.5	58	12.3	3.584	2.97472	0.60928	3.21126	5.08276	2.79326	21.5	2.9	0.3	15.2	1.83276	95.5	4.5	3.4
SBF35	a	Frequency	NA	68	32	5.9	4.00293	8.5	25.5236	67.4024	2.9	1.3833	69.5	64.8	30.1	1.529	0.6255	0.0081315	54.5	44.7	0.2	76.4	19.9	3.3	2.6359	1.95584	0.680062	0.709057	0.585361	0.647382	20.4	42.1	3.2	29.2	0.53447	60.6	39.2	9.4
SBF35	d	Frequency	NA	70	30	5.4	2.74217	5	20.1092	73.0382	2.8	1.1704	52.4	61.9	30.4	1.9912	0.3668	0.0205408	50.8	47.8	0.7	69.2	24.6	5.7	1.332	0.843156	0.488844	0.560772	1.56721	0.377734	23.6	30.5	2.5	32.8	1.83921	54.3	45.6	13.3
SBF35	g	Frequency	NA	68	32	8.2	2.18658	6.8	26.5278	69.7643	0.9	0.4428	49.4	64.8	30.8	1.0868	1.7784	0.0302328	71.5	27.5	0.4	84.9	10.3	4.5	3.2269	2.44599	0.78091	0.942255	1.42958	0.746027	21	48	1.8	31.2	1.95653	44.7	55.1	14.3
SBF35	j	Frequency	NA	70	30	7.5	3.64493	5.4	31.6969	58.5943	1.3	0.4225	57.9	59.2	35.5	1.4475	0.4053	0.0360717	62.1	36.8	0.4	84.6	12.7	2.3	2.2656	1.75357	0.512026	0.96288	1.95536	0.771573	23.8	47.1	1.9	10.8	0.735391	51.1	48.8	9.1
SBF36	a	Frequency	NA	64	36	12.6	3.157	4	17.138	67.7402	7.9	4.108	63.5	41.4	28.8	14.4145	3.048	0.024384	43.1	54.2	1.9	50.7	33.8	14.4	3.2934	2.3449	0.948499	2.4931	3.77319	1.92985	18.2	47.8	4.5	10.9	0.779155	51.3	48.6	2.6
SBF36	d	Frequency	NA	67	33	14.5	5.211	8	14.7645	73.6295	1.7	1.0319	50.5	49.6	27.2	9.0395	4.1915	0.0461065	39.3	56.6	3	56.5	24.4	18.1	4.8928	3.77235	1.12045	4.09038	6.53768	3.35362	23.1	40.8	4.5	14.8	1.37632	58.4	41.6	3.3
SBF36	g	Frequency	NA	65	35	14.9	3.5208	8.8	16.0392	75.2082	1.2	0.8124	57.1	47.2	28.8	11.4771	4.2825	0.03426	40.9	57.6	0.9	56.9	32.9	9.3	3.896	3.07784	0.81816	3.07005	6.11666	2.64079	20.2	50.6	4.7	10.7	0.568711	65.8	34	2.7
SBF36	j	Frequency	NA	64	36	10.6	4.7579	13.1	24.275	64.8628	2	1.156	46.5	54.5	25.6	9.765	4.743	0.033201	41.4	57.5	0.5	44.1	42	13	6.09	4.68321	1.40679	3.9585	4.74871	3.49836	15.6	45.3	5.4	17.6	0.677701	60.6	39.1	3.4
SBF37	a	Frequency	NA	52	48	14.5	2.57846	3	20.9519	75.6646	0.5	0.2445	57.2	60.1	30.6	3.6608	1.144	0.006864	59.3	39.2	0.8	75.8	13.5	10.1	1.5714	1.23355	0.337851	1.35612	3.00507	1.13733	41.7	35.6	2.5	10.5	0.766815	71.5	28.4	4.8
SBF37	d	Frequency	NA	69	31	15	2.65581	3.8	20.9438	75.0173	1.1	0.5577	57.1	56.1	32.4	3.8257	1.3133	0.013133	48	49.8	1.4	72.8	16.5	10	1.6165	1.30452	0.311984	1.47101	3.0951	1.23016	18	52.3	1.7	11.3	1.35808	79.3	20.6	5.4
SBF37	g	Frequency	NA	66	34	16.7	3.49257	2.8	26.5067	68.9383	0.8	0.4464	61.1	57	32.2	3.3605	0.9165	0.005499	52.4	46.1	0.7	78.2	14.5	6.7	2.0145	1.60959	0.404915	1.68614	3.81804	1.44702	20.5	63.4	3.4	9.9	0.788329	82.1	17.8	4.1
SBF37	j	Frequency	NA	58	42	18.4	3.09201	5.3	26.2903	69.9234	0.4	0.1848	57.1	60.4	31.2	2.9692	1.0278	0.010278	57.6	41.4	0.3	78	13.5	8	2.2992	1.70141	0.597792	1.85545	6.20323	1.53467	18.8	53.4	3.1	15.8	0.706108	75.3	24.6	5.5
SBF38	a	Frequency	NA	65	35	7.3	3.6784	2	32.5248	58.3704	1.2	0.72	67	59	26.9	5.5275	0.8777	0.0123756	44.4	50.7	2.65	42.3	15.4	39.1	3.933	3.00874	0.924255	2.85142	8.2003	1.80224	13.2	62.2	0.715	7.91	0.516397	84.1	15.1	8.99
SBF38	d	Frequency	NA	66	34	8.7	8.379	2.3	29.6989	51.7636	0.6	0.3582	57.8	56.6	27.7	4.25986	0.6358	0.00940984	42.7	51.7	3.38	41.7	13.1	42.2	4.8565	3.56467	1.29183	3.59867	8.30177	2.16732	15	61.8	0.882	12.3	0.740891	77	22.4	12.4
SBF38	g	Frequency	NA	62	38	8.6	7.872	2.6	29.028	57.7608	0.8	0.536	58.5	56	28.3	5.2299	0.6318	0.00808704	44.6	49.4	3.72	38.9	13.4	44.8	3.852	2.72336	1.12864	2.70796	11.6175	1.53325	14.7	59.9	1.88	12.7	0.94169	77.4	22.3	14.5
SBF38	j	Frequency	NA	71	29	7.7	7.0272	3.1	26.352	61.1952	1.4	0.91	58.2	58.3	27.4	4.70256	0.417876	0.0106141	47.1	43	6.33	38.2	10.4	47.9	3.2565	2.56612	0.690378	2.78105	7.66202	1.84504	17.8	71.4	0.344	5.33	0.663905	81.5	18.1	10.5
SBF40	a	Frequency	NA	77	23	10.4	1.65755	21.8	26.057	53.5141	17.5	13.02	51.6	52.3	37.8	2.7348	2.7348	0.232458	24.1	71.3	4.4	42.6	22	34.9	3.4902	2.14996	1.34024	2.86894	5.81112	1.98872	17.1	49	5.3	24.8	0.335082	91.5	8.5	11.1
SBF40	d	Frequency	NA	51	49	10.7	1.0707	22.5	28.366	47.9808	0.4	0.262	47.3	53.8	37.4	1.9866	0.8514	0.0672606	25.6	70.9	3.2	52.4	24	23	2.1094	1.50611	0.603288	1.91323	4.97462	1.44436	34.8	91.3	3.9	2	0.607204	87.2	12.8	12.2
SBF40	g	Frequency	NA	67	33	14.4	0.877635	14	18.6888	79.0694	0.5	0.2995	57.5	56.3	34.1	3.22	1.15	0.0713	26.5	67.4	5.7	49.1	17.9	32.5	1.431	0.975942	0.455058	1.2464	5.1155	0.917385	11.6	43.6	3.3	22.3	0.841995	92.6	7.4	5.3
SBF40	j	Frequency	NA	62	38	7.8	2.36206	22.6	26.8385	64.4878	0.8	0.4816	46.8	54.6	35.1	2.0124	0.9828	0.117936	27.8	66.6	5.3	51.8	17.5	30.2	2.0459	1.41372	0.632183	1.75947	8.17205	1.29496	12.7	50.1	2.2	18	0.60702	93.7	6.3	7.2
SBF41	a	Frequency	NA	56	44	8.81	6.8211	6.15	16.038	71.874	0.422	0.254044	54.4	55.4	35.1	3.48704	2.46976	0.00834779	44.9	53.4	0.581	40.2	31.7	25.3	NA	0	NA	NA	NA	NA	10.6	54	5.3	14.2	0.180581	73.1	26.3	16.5
SBF41	d	Frequency	NA	64	36	10.8	6.82202	4.66	6.60576	81.8839	0.253	0.129789	56.4	58.8	30	4.69248	1.6638	0.0153402	49.9	46.1	1.87	45	23	27.4	5.252	4.66378	0.588224	3.82346	4.52106	2.18731	11.4	48.4	2	8.5	0.410414	75.8	23.8	11.9
SBF41	g	Frequency	NA	63	37	9.66	4.54146	1.85	3.79438	87.3887	0.0366	0.021594	49.6	55.8	28.6	3.94816	0.80352	0.00797092	51	43	2.87	36.4	20.3	37.3	3.5588	3.17801	0.380792	2.92177	2.61752	2.20872	7.7	55.6	0.6	11.4	0.455718	95.2	4.7	9.2
SBF41	j	Frequency	NA	55	45	9.12	3.35634	7.4	10.0293	82.8162	0.366	0.172752	46.5	54.9	35.5	2.4459	1.1346	0.0159979	54	42.9	1.33	50.7	20.4	25.6	5.3394	4.49577	0.843625	4.38899	7.23275	3.16952	12.6	47.6	1.2	4.5	0.360331	78.4	21.2	13.1
SBF42	a	Frequency	NA	62	38	19.5	4.03884	20.3	13.8168	79.7863	1.7	0.8857	42.8	44.3	27	5.5212	1.1984	0.023968	41.9	54	3.5	58.4	39.3	2.2	2.9469	2.40467	0.54223	0.919433	0.0857985	0.901751	12.1	66.3	2.8	12.3	0.427289	67.2	32.6	13.6
SBF42	d	Frequency	NA	64	36	23.9	4.70028	22.7	13.2244	80.4003	1.3	0.5564	50.4	44.3	27.7	7.2576	1.8144	0.0417312	39.7	57.9	2	55.4	42.4	2.3	1.52	1.37256	0.14744	0.77216	0.0764425	0.763143	9.6	57.4	3.4	12	0.493124	68.6	31.2	12
SBF42	g	Frequency	NA	67	33	19.8	1.97823	25.1	11.4416	84.284	1.9	0.8835	28.3	55.1	27.5	1.4716	0.3679	0.0080938	50.8	48.2	0.6	69.7	29	1.3	3.3867	2.91256	0.474138	1.31065	0.151384	1.28735	9	73	3.7	10.7	0.178266	71.5	28.3	5.4
SBF42	j	Frequency	NA	61	39	29.7	2.53981	21.4	11.0801	85.249	0.4	0.184	43.3	48.6	30.8	3.7238	1.0392	0.0862536	48.3	49.5	1.8	65.7	32.3	2	1.356	1.12955	0.226452	0.672576	0.336345	0.617863	6	47.1	2.6	15.9	0.501092	77.4	22.4	8.4
SBF43	a	Frequency	NA	56	44	11.8	9.15707	21.1	22.5831	66.8261	0.6	0.3408	68.5	70.1	23.6	2.5345	2.8085	0.0870635	56.5	42.2	0.9	74.3	22.2	3.5	3.3935	2.70123	0.692274	1.74765	4.25629	1.52349	7.1	65.6	1.3	14	0.0935591	83.2	16.5	8
SBF43	d	Frequency	NA	54	46	12.7	8.19217	24.8	20.729	69.9523	0.6	0.3648	60.6	70.9	22.8	2.2422	2.4846	0.086961	54.5	43.1	1.8	72.8	22.8	4.4	1.591	1.29189	0.299108	1.25212	2.42744	1.06839	11.3	63.2	1.5	12.8	0.534732	90.8	9	9.5
SBF43	g	Frequency	NA	68	32	11.1	5.76059	23.3	23.2907	69.6505	0.4	0.2092	59.7	69.3	24.1	2.4477	2.6268	0.118206	56.6	41.1	1.8	74.6	18.7	6.7	1.2726	1.01808	0.25452	0.960813	1.86648	0.806319	6.5	38.9	0.7	14.3	0.250094	88.4	11.3	10.2
SBF43	j	Frequency	NA	35	65	13.3	6.66034	21.9	18.0393	74.4324	0.4	0.278	63.5	74.1	19.7	2.159	1.905	0.051435	58.9	38.5	2	69.5	22.7	7.7	0.8704	0.742451	0.127949	0.648448	2.13502	0.568718	4.7	46.6	0.4	9.8	0.436086	89.4	10.6	8.9
SBF44	a	Frequency	NA	65	35	15.5	4.34701	8.3	28.3857	64.392	2.3	1.5249	64.7	67.4	24.9	1.6175	1.0999	0.0593946	38.9	58	2.6	66.3	30.6	3.2	3.564	2.92604	0.637956	2.07425	1.76395	1.90778	9.3	51.1	2.3	16.4	0.307915	92.5	7.4	10.3
SBF44	d	Frequency	NA	61	39	10.4	2.58936	4.5	43.2355	40.3092	0.6	0.3504	43.7	60.8	30.5	1.0925	0.437	0.032338	37.3	60.3	1.9	69.1	26.2	4.7	1.7507	1.42332	0.327381	1.51961	2.71188	1.2696	29.6	91.8	1	4.9	0.398737	93.9	6	7.7
SBF44	g	Frequency	NA	60	40	13.9	3.65517	6.5	26.9247	66.8351	1.7	1.1815	57.3	62.9	27.6	1.4325	0.6876	0.0330048	45.9	49.7	3.8	68.4	27.5	4.1	2.1344	1.8676	0.2668	1.40017	1.64057	1.31479	12.5	52.8	2.4	17.5	0.579433	92.6	7.3	9.6
SBF44	j	Frequency	NA	68	32	10.7	4.7027	7.1	31.7438	61.3048	1.6	1.1184	56.2	66.4	27.2	1.124	1.0116	0.045522	44.8	53.7	1	73.7	24.3	2	2.1888	1.91082	0.277978	1.69851	1.19214	1.57834	10.7	55.4	1.2	17.7	0.448116	89.9	10	9.9
SBF45	a	Frequency	NA	63	37	11.5	5.1891	21.1	28.8182	64.4357	0.9	0.5616	67.5	52.5	31.6	8.9775	4.1175	0.0864675	41.9	54.4	3.3	51.5	40.3	8.2	3.7259	3.33095	0.394945	2.13494	1.32692	2.00523	8.1	24.7	1	39.4	0.117432	81.6	18.3	7.4
SBF45	d	Frequency	NA	64	36	4.7	2.81357	7.9	49.7353	45.8884	0.5	0.2485	30	50	34.8	1.14	0.63	0.0315	42.2	54.6	2.8	70.6	23	6.4	1.1704	0.973773	0.196627	1.1072	0.957915	0.930927	18.6	92.7	0.9	4.1	0.219828	85	14.9	4.5
SBF45	g	Frequency	NA	57	43	14.3	3.03723	8.1	22.4348	70.8791	1.3	0.8632	50	53.4	32.6	3.9	2.55	0.10965	42.2	55.1	2.2	72.9	23.1	4	3.6064	3.1556	0.4508	2.67234	1.70493	2.49292	10.8	60.3	4.4	11.6	0.201526	79.3	20.5	9.2
SBF45	j	Frequency	NA	70	30	8.3	3.99583	8.5	51.9893	41.766	0.6	0.378	41.3	49.2	32.5	3.3453	2.3954	0.11977	40.7	56.2	2.7	68.4	26.2	5.4	2.6286	2.33157	0.297032	2.16071	0.826797	1.99349	14.9	54.5	2.1	10.2	0.339615	82	17.9	12.6
SBF46	a	Frequency	NA	46	54	9.4	6.63663	12.8	14.5409	76.6708	1.6	1.0432	68.4	63.8	29.6	1.5048	1.4364	0.0244188	47	51.4	1.1	59.7	37.6	2.7	2.6588	2.43546	0.223339	1.74949	1.29537	1.69021	10.8	70.3	3.6	11.1	0.306608	82.1	17.8	9.1
SBF46	d	Frequency	NA	48	52	9.7	8.19544	8.1	14.6456	75.9066	0.4	0.28	61.4	67.4	26.1	1.1666	0.4912	0.017192	47.2	49.6	2.7	60.1	34.9	5	1.2358	1.17772	0.0580826	1.04302	0.450428	1.01166	10.3	60.7	1.3	6.3	0.580574	75.6	24.3	5.2
SBF46	g	Frequency	NA	63	37	8.7	4.4097	10.6	14.4307	78.5321	2	1.498	67.8	73.5	21.2	1.2882	0.4068	0.0085428	54.1	43.8	1.7	68.9	25.9	5.2	1.6965	1.62864	0.06786	1.2605	0.353679	1.24102	7.5	52.6	2	15.9	0.794075	74.5	25.3	5.3
SBF46	j	Frequency	NA	45	55	14.1	3.43213	7.3	8.7034	86.923	0.5	0.3455	64	68.9	24.2	1.472	0.256	0.011264	54.4	41.7	3.2	61.9	28.3	9.7	1.0865	1.05282	0.0336815	0.930044	0.393916	0.912794	10	51.4	1	9.5	1.24593	72.9	27	6.6
SBF47	a	Frequency	NA	47	53	9.7	3.0131	7	21.7584	70.6219	3.8	2.527	61.7	39	38.8	14.6846	6.2934	0.144748	45.7	50.9	3	45.8	43.1	11.1	4.3648	3.53112	0.833677	2.50103	1.40028	2.27404	11.7	50.1	4.1	19.8	0.126955	90.4	9.4	4.3
SBF47	d	Frequency	NA	53	47	24.9	3.51096	10.9	30.0602	65.0673	0.9	0.6426	48.7	37.7	38.9	10.9088	2.6298	0.039447	50.1	46.3	3	42.2	40.5	17.3	5.2828	4.78622	0.496583	3.5923	1.22733	3.41736	14.6	50.4	4.4	24.1	0.630353	88.3	11.4	2.4
SBF47	g	Frequency	NA	53	47	4.4	4.47724	4.7	7.38581	72.9279	0.9	0.5607	33	45.5	30.7	4.191	0.627	0.018183	26.4	64.2	8.5	38.1	41.8	20.2	4.624	4.1616	0.4624	4.29107	8.43686	3.92855	3.2	25.2	1.1	40.3	0.416404	99.5	0.5	2.3
SBF47	j	Frequency	NA	60	40	14.9	5.00133	12.6	28.2521	62.9763	2.8	1.7556	48	44.7	39.8	7.488	2.976	0.04464	62.1	34.4	2.9	56	27	17	5.375	4.37525	0.99975	3.0745	2.35697	2.81766	8	61.2	1.3	22.2	0.124721	82.7	17.1	3.3
SBF48	a	Frequency	NA	48	52	14	4.67105	8.2	17.5341	76.5907	0.5	0.2335	48.4	51.7	41.3	1.5488	4.9368	0.0641784	54	41.5	3.8	82.1	11.7	6.3	4.8573	4.16756	0.689737	3.4244	2.18138	3.109	10.1	38.1	7	32.2	0.213565	71	28.9	17.8
SBF48	d	Frequency	NA	63	37	14	3.00618	6.5	13.1861	82.4396	0.9	0.5976	52.1	52.2	39	1.9798	1.8756	0.0506412	54.9	41.6	3	79.4	13	7.6	4.0002	3.48017	0.520026	2.93615	2.02266	2.70758	10.5	46.9	6	19.2	0.575156	69	30.9	15.1
SBF48	g	Frequency	NA	66	34	11.1	7.98962	6.5	11.7155	78.9276	0.3	0.2001	45.5	53.1	32.2	1.82	1.456	0.059696	60.8	34.4	4.1	81.5	8.3	10.2	3.978	3.59611	0.381888	3.75921	3.95883	3.44867	4	20.5	0.9	47	0.327092	93	7	13
SBF48	j	Frequency	NA	71	29	14.2	4.21119	9.7	15.8316	79.0948	0.2	0.1018	50.6	54.1	38.6	1.6192	1.265	0.064515	56.9	40.3	2.3	82.5	12.4	5.1	3.4902	3.09232	0.397883	2.79914	1.08292	2.58518	10.1	51.3	5.9	25.3	0.445329	67.6	32.2	17.4
SBF5	a	Frequency	NA	66	34	6.17	2.61948	10.3	5.85648	88.9428	0.127	0.070231	60.3	59.6	26.7	6.3918	1.6281	0.0114781	21.8	76.1	0.773	35.3	53.9	8.47	0.807	0.660126	0.146874	0.41964	0.449884	0.394095	18	63.2	6.4	10.3	0.550323	85	14.7	9.13
SBF5	d	Frequency	NA	68	32	8.17	6.4944	12.1	11.187	78.012	0.68	0.34068	51.8	55	31.6	4.44962	0.95312	0.011914	29.8	68.3	0.492	44.6	44.6	8.29	0.6641	0.558508	0.105592	0.41307	0.193158	0.383137	17.6	58.9	3.2	13.3	0.282507	76.9	22.9	7.93
SBF5	g	Frequency	NA	73	27	7.11	4.10109	11	7.58652	84.5043	0.173	0.087192	54.9	54.2	30.1	5.8194	1.39446	0.0105979	20.8	77.5	0.658	30	57.4	9.66	0.942	0.81012	0.13188	0.573678	0.155789	0.555742	15.4	46.7	6.9	16.6	0.142661	81.5	18.1	8.44
SBF5	j	Frequency	NA	64	36	7.03	1.99995	10.4	5.84065	89.152	0.0972	0.0575424	53	55.9	29	4.9979	0.8162	0.00708462	32.7	64.5	0.994	46.4	34	15.5	0.2432	0.167808	0.075392	0.231283	0.873014	0.159753	14.9	52.6	3.7	14.3	0.521006	76.6	23.1	12.4
SBF6	a	Frequency	NA	72	28	14.6	3.41618	14.6	9.59683	85.0459	0.8	0.4816	63.1	70.4	23.9	1.9561	0.631	0.117997	53.9	43.8	1.8	73.7	22.6	3.6	4.0754	3.53337	0.542028	2.60011	2.47082	2.31436	9.2	52.6	2.7	20.7	0.258208	76	24	11.5
SBF6	d	Frequency	NA	75	25	25.9	3.6418	12	8.68344	86.3067	0.4	0.2408	54.3	71.2	24.3	0.9774	0.4344	0.0834048	62.6	36	0.9	82.5	14.8	2.6	3.4524	3.08299	0.369407	2.2337	1.34717	2.06252	10.9	60	3.6	16	0.370806	80	20	8.5
SBF6	g	Frequency	NA	71	29	17.7	2.23248	12	15.4882	79.4926	1.3	0.7228	55.2	71.4	24.6	0.9936	0.552	0.128616	62.4	36.6	0.6	82.4	15.4	2.1	4.9677	4.25235	0.710381	2.93591	4.44888	2.64496	10.4	66.5	0.5	12.7	0.170305	86.9	13.1	5.6
SBF6	j	Frequency	NA	NA	NA	31.2	2.07672	9.7	9.79157	86.8859	0.3	0.1887	48.3	73.8	22.9	0.5796	0.4347	0.103893	72.5	25.9	1.2	88.2	8.8	2.9	2.1016	1.87463	0.231176	1.79056	NA	1.62905	7.2	40.8	4	34.6	0.390287	65.4	34.4	9.1
SBF7	a	Frequency	NA	58	42	12.6	6.4892	0.8	32.2034	57.8733	2.1	1.5687	67.9	60.6	26.3	5.0925	1.1543	0.0080801	48.1	47.9	2.7	34.7	40.4	24.2	1.643	1.43598	0.207018	1.09095	1.07669	1.0095	17.1	33.9	4.9	32.2	1.44009	78.3	21.6	6.2
SBF7	d	Frequency	NA	54	46	18.4	10.3004	8.5	30.9517	56.2138	1.2	0.7896	61.9	60.2	28.4	4.0235	1.9189	0.0134323	43.5	53.9	1.3	35.4	45.6	18.4	2.7528	2.58213	0.173426	1.83336	0.633724	1.77909	18.1	30.1	4.1	30.6	1.89558	84.3	15.5	5.5
SBF7	g	Frequency	NA	71	29	18.7	6.59715	8.3	31.4039	58.7781	1.2	0.816	58.2	59.7	29.3	3.4338	1.5714	0.0109998	41.2	56.6	0.9	33.7	43.8	21.9	1.841	1.70108	0.139916	1.45071	0.890895	1.39149	21.1	30.2	5.2	32.8	1.76476	86.2	13.6	7.2
SBF7	j	Frequency	NA	57	43	19.9	5.26839	8.4	31.5652	60.3977	1.1	0.7172	61	41.9	39.5	3.538	1.708	0.00854	46.5	49	3.1	21.7	43.3	33.9	1.3464	1.29254	0.053856	1.22388	0.460988	1.19173	14.7	17.6	1.4	35.8	1.80398	93.7	6.1	5.9
SBF8	a	Frequency	NA	53	47	9.7	7.53135	9.9	25.0023	62.4801	2.5	1.3225	70	71.8	23.1	1.75	0.84	0.00504	57.8	39.2	1.9	69.3	22.2	8.3	3.053	2.64085	0.412155	1.61809	2.19975	1.48944	17.3	38.4	5.7	34.8	1.40133	86	13.8	9.8
SBF8	d	Frequency	NA	58	42	13.1	8.43506	11.6	26.4935	61.5508	1.3	0.8697	60.6	71.3	23.1	1.515	0.7878	0.0047268	58.4	37.5	3.2	64.9	21.1	13.6	0.7473	0.654635	0.0926652	0.575421	0.659304	0.530254	19.3	26.4	4.9	42.6	1.78033	92.9	6.9	13.1
SBF8	g	Frequency	NA	51	49	16.9	7.3704	10.6	20.0426	68.0808	0.9	0.5589	57.5	68	25.3	1.84	0.575	0.0115	64.3	30.8	4.1	72.6	16.9	10.3	1.6017	1.47837	0.123331	1.36625	1.86822	1.29357	19.2	40.3	4.5	28.4	1.42451	88.9	11	10.5
SBF8	j	Frequency	NA	58	42	15.3	5.00972	15.6	27.5871	64.361	0.9	0.6012	56.6	76.2	20.2	0.849	0.5094	0.005094	69.6	27.7	1.9	76.9	12.9	10	1.47	1.36857	0.10143	0.89082	0.41333	0.860831	20.2	26.2	4.7	47.8	1.62799	90.1	9.8	14.7
SBF9	a	Frequency	NA	49	51	7	5.86561	20.6	31.4213	59.5807	1.6	0.888	65.1	63.1	31.7	1.1067	0.651	0.009114	33.1	56.9	8.5	46.5	15.5	36.5	2.0605	1.85445	0.20605	1.77615	1.7753	1.6245	18.2	52.9	4.8	15.4	1.68595	78.4	21.2	14.4
SBF9	d	Frequency	NA	55	45	10.4	13.3862	20.2	33.8865	47.732	1.8	0.9468	58.2	63.4	32.1	0.8148	0.4656	0.0097776	33.2	61	4.6	51.4	15.3	31.7	1.5494	1.40686	0.142545	1.427	1.41686	1.3126	25.5	65	3.2	10.6	1.19703	82.4	17.3	11.5
SBF9	g	Frequency	NA	74	26	10.4	6.3871	14.5	34.404	54.8806	2.2	1.2122	59.6	65	31.4	0.4172	0.4768	0.0138272	36.1	59.6	3.2	50.1	16.3	32.2	1.9513	1.79324	0.158055	1.71519	1.01998	1.60495	22.1	67.2	5	9.7	1.09803	81.1	18.7	9.4
SBF9	j	Frequency	NA	76	24	10	8.86942	16.7	35.2917	48.647	3.9	2.5545	59.7	64.9	30.5	0.8358	0.5373	0.0182682	31.7	60	7.1	49.9	13	35.3	1.2141	1.09876	0.115339	1.16432	0.886116	1.0625	21.6	48.3	2.6	10.5	1.08611	75.9	23.7	11.1
SBF10	a	Count	8000	5280	2720	242.08	7.18978	37.4098	34.2713	194.843	1.2104	0.469635	1640.16	1171.07	303.43	78.2312	16.7144	0.294173	596.077	557.431	6.4292	171.134	100.739	25.3667	10.3787	8.54167	1.83703	3.87125	0.0314981	4.24521	451.52	244.724	6.32128	64.1158	19.5986	17.4035	2.13624	301.92
SBF10	d	Count	9175	5780.25	3394.75	315.712	8.58799	40.867	77.8842	204.335	4.10425	2.17525	1123.66	783.193	250.577	8.55444	2.17208	0.0692895	428.406	346.954	2.72551	149.093	83.1915	15.3353	15.1037	13.261	1.84265	10.6934	0.0960831	9.87945	1317.16	1012.9	21.0746	32.9291	5.83688	4.56444	1.25493	226.769
SBF10	g	Count	15000	9900	5100	622.2	31.7397	78.3011	140.387	427.875	9.9552	6.36137	2585.7	1797.06	532.654	60.8281	10.9202	0.300306	1133.95	645.145	6.59522	339.833	141.153	44.157	14.8897	12.2989	2.59081	5.83676	0.0162128	5.4853	754.8	434.765	9.8124	52.0812	25.818	22.0744	3.7178	321.3
SBF10	j	Count	13000	10270	2730	158.34	6.47072	24.8858	42.676	101.991	3.48348	1.90895	1157.52	825.312	238.449	14.2329	3.1116	0.100193	481.157	335.077	3.50757	153.8	64.6197	16.7868	17.9787	14.2931	3.68563	7.10158	0.0699132	6.26036	616.98	443.609	16.0415	55.5282	15.6948	13.168	2.51117	132.405
SBF11	a	Count	7500	5175	2325	179.025	5.49983	10.8066	35.4828	133.415	1.25317	0.413548	1522.88	864.993	374.627	118.7	52.4676	0.944417	324.372	497.371	24.9118	73.0523	183.193	97.4031	17.2709	14.3176	2.95332	16.3383	0.287357	13.7449	323.175	153.185	5.1708	53.6471	12.4812	9.32344	3.03293	85.3275
SBF11	d	Count	4575	2745	1830	184.83	6.62061	12.6685	31.4479	142.343	0.55449	0.222905	876.57	464.582	198.981	47.4461	13.8559	0.249407	180.258	263.883	11.9398	39.0004	86.7559	61.6842	9.63221	8.23554	1.39667	9.23728	0.211976	7.9967	355.02	228.633	4.26024	52.898	6.76577	4.5466	2.15151	68.808
SBF11	g	Count	7050	4935	2115	196.695	6.86151	12.8081	52.0331	128.081	5.11407	1.19669	1038.46	586.733	258.578	58.6369	27.4829	0.439726	237.627	325.05	12.7321	50.1641	128.255	66.9716	19.3407	16.6523	2.68835	18.0835	0.31875	15.8863	596.43	429.43	4.77144	63.2216	19.7144	15.1209	4.31745	102.154
SBF11	j	Count	7000	4760	2240	248.64	6.24335	18.8216	62.6647	158.165	16.6589	6.49696	1039.36	561.254	223.462	60.2829	21.6536	0.554332	239.094	299.149	12.965	48.9383	94.7481	67.2622	23.8975	21.0298	2.8677	23.0133	0.395119	20.5461	407.68	288.637	6.1152	50.1446	7.31108	5.2786	1.94475	129.696
SBF12	a	Count	7500	4950	2550	219.3	17.0049	20.6253	45.4027	138.425	14.9124	6.81497	1795.2	877.853	771.936	64.4549	29.0679	0.174407	174.693	593.428	100.953	122.738	401.407	242.388	26.8296	24.5222	2.30734	22.2417	0.128934	20.942	469.2	317.648	22.0524	43.6356	18.3563	11.748	6.16771	186.15
SBF12	d	Count	12000	7680	4320	591.84	63.1413	43.6155	156.542	340.746	8.8776	6.09891	2777.76	1230.55	1302.77	114.31	42.8664	0.428664	248.571	814.623	152.588	212.351	664.412	414.281	14.0917	12.8657	1.22598	13.1475	0.0722455	12.1195	1101.6	473.688	38.556	133.294	51.0219	35.4602	14.7963	341.28
SBF12	g	Count	7350	5071.5	2278.5	339.497	22.8543	25.1531	92.8558	211.371	7.46892	5.01165	1408.11	688.567	620.978	31.3277	15.6638	0.0939831	195.553	438.617	47.5111	150.898	315.457	150.898	13.9587	12.9537	1.00503	11.4741	0.0694783	10.9329	271.142	120.929	13.2859	32.537	20.4847	14.2983	6.14542	123.039
SBF12	j	Count	10350	6210	4140	881.82	43.9087	77.0385	255.597	538.731	28.2182	19.3859	2107.26	992.519	927.194	63.2831	26.8149	0.268149	257.063	544.893	178.654	127.026	353.261	437.636	16.532	16.003	0.529023	15.7054	0.0335835	15.3148	803.16	324.477	45.7801	142.962	82.7555	59.1702	22.0957	376.74
SBF13	a	Count	10350	6624	3726	301.806	13.0498	13.0634	35.6994	239.696	1.04123	0.784047	2183.44	1135.39	858.09	52.2033	34.6743	0.333567	580.183	504.112	27.9305	416.174	120.991	279.737	40.4494	33.6135	6.83595	13.0247	0.148541	7.59664	503.01	248.99	19.1144	107.644	5.21184	4.01833	1.17788	391.23
SBF13	d	Count	13000	8450	4550	402.675	10.9089	17.4382	39.7455	337.295	0.893938	0.650787	2807.35	1471.05	1111.71	76.0407	40.532	0.345332	757.591	635.494	42.5134	542.515	143.411	370.2	50.2625	41.4666	8.79593	15.129	0.183928	6.42732	664.3	445.081	24.5791	84.3661	14.4918	9.70949	4.66635	444.08
SBF13	g	Count	12200	8540	3660	224.724	10.3556	7.8031	42.7587	159.9	0.770803	0.570394	1226.1	627.763	528.449	6.079	6.98264	0.0563499	395.491	210.301	11.4881	328.167	50.6254	134.226	41.9178	33.0731	8.84466	11.3178	0.265043	4.49795	669.78	478.893	18.0841	104.486	7.49056	4.95875	2.46439	307.44
SBF13	j	Count	15000	9600	5400	556.2	54.4022	21.8881	61.306	415.335	1.80209	1.09387	2484	1256.9	1073.09	37.1358	23.1956	0.985813	781.794	417.292	31.1712	626.683	94.861	312.269	52.0106	41.5565	10.4541	16.8514	0.244986	9.43333	1252.8	786.758	41.3424	166.622	15.8989	13.5936	2.24175	853.2
SBF14	a	Count	5100	2754	2346	234.6	12.8208	11.2371	66.5932	127.694	22.5216	6.89161	1337.22	641.866	548.26	54.8795	38.873	0.349857	246.476	363.296	24.3909	186.408	178.185	180.926	7.13755	6.20253	0.935018	6.00981	0.101217	5.34038	405.858	228.904	40.1799	65.749	27.4847	15.4189	11.626	211.14
SBF14	d	Count	10450	5852	4598	542.564	45.0098	13.9291	185.499	284.267	14.1067	10.2132	2616.26	1169.47	1119.76	125.047	90.8078	0.454039	428.026	605.785	120.455	347.126	332.569	429.988	20.0265	18.6446	1.38183	18.2241	0.069883	17.2836	744.876	399.998	39.4784	116.946	49.9019	36.0791	13.6731	298.87
SBF14	g	Count	6550	4257.5	2292.5	288.855	15.448	7.93155	86.1001	176.257	5.19939	3.63437	1382.38	700.865	522.539	59.1837	40.0115	0.240069	281.047	373.561	37.8467	196.997	165.645	157.284	11.7809	10.697	1.08384	10.5203	0.110315	9.7557	387.433	201.077	24.4082	48.0416	27.2892	22.2953	4.93935	114.625
SBF14	j	Count	8000	4000	4000	452	38.057	25.4907	171.648	217.869	14.916	9.20317	1860	827.7	816.54	55.3536	56.2185	0.337311	283.073	525.59	10.7601	270.275	279.257	263.742	27.6133	26.3984	1.21499	25.9013	0.0792733	25.052	504	196.56	22.68	115.92	40.2988	29.4987	10.4374	368
SBF15	a	Count	4000	2320	1680	188.16	14.6565	4.60756	61.0652	104.717	4.704	3.07642	1021.44	657.807	284.982	29.8097	22.3573	0.156501	416.392	226.286	9.2093	159.59	78.085	46.167	14.8823	10.5813	4.30098	10.0902	0.243535	7.85132	262.08	153.055	13.104	43.7674	18.4234	13.8728	4.36635	218.4
SBF15	d	Count	8950	4743.5	4206.5	508.986	64.5936	7.14307	168.616	246.313	10.1797	5.05933	2242.06	1367.66	683.83	63.3361	44.2158	0.30951	975.141	358.327	21.8825	461.585	121.722	99.1553	25.969	18.9314	7.0376	20.2039	0.24559	15.2776	862.332	387.187	25.0076	186.264	86.2204	59.837	25.435	689.866
SBF15	g	Count	7150	4790.5	2359.5	271.342	18.2316	8.48381	92.5445	151.497	4.34148	2.79591	1446.37	970.517	363.04	27.4854	16.8459	0.0842296	631.806	242.629	86.376	207.659	58.4494	93.3012	20.0709	15.6954	4.37545	13.7887	0.157399	11.5361	391.677	204.847	17.2338	79.5104	33.4331	24.7071	8.42515	205.276
SBF15	j	Count	6000	3600	2400	129.6	6.82005	3.0774	23.8038	87.9256	7.776	3.11818	1207.2	729.149	316.286	32.79	16.395	0.147555	397.386	277.077	48.1238	147.389	89.8253	77.8065	1.13426	0.249537	0.884722	1.04012	0.0598441	0.210609	230.4	68.6592	2.5344	39.168	22.3681	19.8182	2.34865	240
SBF16	a	Count	8200	5084	3116	713.564	24.4839	37.3186	263.687	419.31	2.14069	1.51561	NA	NA	NA	NA	NA	NA	NA	NA	NA	NA	NA	NA	12.8591	10.1844	2.67469	11.5089	0.186376	9.278	548.416	206.204	36.1955	127.781	32.0447	28.2954	3.589	NA
SBF16	d	Count	10900	7194	3706	429.896	7.15726	25.7982	180.457	230.341	6.44844	4.68802	1986.42	1171.99	609.83	51.1065	22.3591	0.424823	307.06	850.861	5.85993	257.958	45.7372	281.741	36.7975	28.6285	8.16905	31.2779	0.376406	25.2503	607.784	211.509	41.9371	128.85	37.218	35.3199	1.71203	329.834
SBF16	g	Count	12950	9324	3626	569.282	16.1193	25.1899	221.976	314.874	4.55426	3.03769	1686.09	1038.63	507.513	29.7932	15.6806	0.313613	293.933	736.39	4.15453	271.52	36.5409	175.6	31.3713	24.0618	7.30951	25.8813	0.35045	20.5969	812.224	402.051	16.2445	161.633	33.1972	32.4337	0.730339	449.624
SBF16	j	Count	10600	6254	4346	617.132	20.4124	19.1104	246.404	329.49	1.8514	1.28487	1764.48	1037.51	534.636	45.8481	27.2223	0.735003	323.704	704.471	5.18756	252.883	37.4245	215.458	38.0251	31.1425	6.88254	35.4774	0.371718	29.4297	1151.69	515.957	85.2251	313.26	79.1121	63.1315	15.7433	838.778
SBF18	a	Count	7425	3935.25	3489.75	240.793	5.53273	7.55486	69.8362	160.742	1.68555	0.955706	2219.48	1442.66	517.139	105.869	42.3477	0.381129	519.359	856.942	47.6079	228.058	221.853	58.9539	20.7015	16.4991	4.2024	18.6727	0.175158	15.1627	600.237	223.888	16.8066	118.247	42.5727	24.1387	18.434	362.934
SBF18	d	Count	5425	3146.5	2278.5	262.027	9.27617	8.90506	78.7666	168.02	2.35825	1.58003	1323.81	777.076	424.943	39.9949	15.3827	0.261505	311.607	452.258	6.99368	239.668	164.453	17.8476	12.269	10.0483	2.22069	10.7722	0.193274	9.12389	480.764	239.901	9.13451	107.691	15.6946	10.2643	5.41464	230.129
SBF18	g	Count	10500	7560	2940	296.94	10.6668	9.20189	83.5606	200.041	1.18776	0.701966	1631.7	1067.13	424.242	35.3181	18.1119	0.181119	376.698	678.696	5.33566	238.424	165.03	17.8182	29.8318	25.9835	3.8483	24.82	0.140651	22.6316	879.06	196.909	18.4603	156.473	14.9658	10.5958	4.35505	229.32
SBF18	j	Count	8550	5728.5	2821.5	332.937	14.0618	11.347	99.8663	210.131	2.99643	2.01061	1582.86	986.123	405.213	63.047	18.6477	0.503488	355.99	609.424	12.8196	188.424	183.156	29.5805	16.494	13.756	2.73801	14.9766	0.161877	12.7381	507.87	183.849	4.57083	93.4481	22.4434	16.7203	5.70063	307.543
SBF19	a	Count	4300	2881	1419	51.084	2.54193	1.17892	20.4502	27.4168	0.153252	0.0815301	1045.8	544.863	362.894	53.1822	13.1029	0.18344	249.003	286.053	4.90377	135.722	154.593	69.3127	11.7685	8.97935	2.78913	8.67337	0.226546	6.99491	211.431	76.7495	4.65148	52.6463	23.3441	20.7762	2.52116	92.235
SBF19	d	Count	9950	6865.5	3084.5	92.535	5.83942	1.5074	31.9442	53.8357	0.18507	0.0477481	2140.64	1192.34	744.944	83.1939	38.6258	0.618012	672.479	507.936	2.38468	393.33	235.402	111.742	18.8789	14.8388	4.04009	14.1592	0.137193	11.782	638.491	315.415	41.5019	130.252	52.5697	42.8969	9.62026	225.168
SBF19	g	Count	6350	4762.5	1587.5	50.8	2.5503	0.62507	24.181	23.1508	0.4064	0.141427	1131.89	666.682	359.94	41.9659	12.9126	0.154951	344.674	314.674	1.33336	177.81	126.699	53.2712	15.0038	12.003	3.00076	11.5229	0.192604	9.75846	288.925	136.373	17.9134	71.3645	13.1881	11.5264	1.64851	123.825
SBF19	j	Count	8000	5520	2480	99.2	2.7281	0.958512	23.9092	47.9256	0.3968	0.0380928	1547.52	925.417	501.396	45.3857	14.4848	0.579391	524.711	342.404	40.7183	312.871	123.344	59.1648	13.1584	10.5135	2.64484	11.4083	0.152607	9.40963	662.16	461.526	35.0945	60.9187	39.6281	36.4579	3.01174	245.52
SBF20	a	Count	7250	3987.5	3262.5	453.488	16.0807	64.3861	90.2304	331.887	5.44185	2.86785	1980.34	1277.32	582.219	27.2869	9.2559	0.132359	481.549	768.945	8.16206	232.888	288.199	52.0504	19.2242	13.5723	5.65192	17.2057	0.313996	12.7851	518.737	321.099	12.9684	50.3175	11.7511	9.72993	1.96244	120.386
SBF20	d	Count	10000	5900	4100	557.6	28.0679	80.3887	129.883	379.192	5.576	2.48132	2021.3	1325.97	553.836	28.4003	6.12848	0.196724	572.82	726.633	8.11495	238.15	246.457	61.4758	17.0447	13.9596	3.10214	16.1072	0.183011	13.485	984	639.6	27.552	101.352	35.2317	25.4021	9.61826	241.9
SBF20	g	Count	9350	6077.5	3272.5	363.248	14.4017	44.4485	81.8437	246.936	10.8974	5.0891	1724.61	1026.14	569.12	26.6298	12.1788	0.171722	384.803	617.737	7.00855	187.81	306.187	66.018	23.2928	18.2383	5.03125	20.8936	0.305859	17.0893	644.683	390.678	46.4171	83.8087	17.4351	13.2332	4.09724	178.679
SBF20	j	Count	10350	7038	3312	414	27.2482	49.9249	75.6043	271.331	28.566	5.31328	1748.74	1061.48	545.606	30.5623	5.7893	0.0937866	484.036	543.479	14.5423	165.319	267.892	99.8458	14.5189	10.7295	3.80395	13.3138	0.252429	10.2359	688.896	390.604	22.0447	121.246	25.1968	19.5023	5.61888	152.352
SBF21	a	Count	5300	2544	2756	209.456	10.4793	27.6826	63.6977	126.984	3.3513	1.84656	1703.21	1076.43	459.866	49.2609	39.4718	7.46018	480.087	547.902	19.9139	178.888	199.582	74.9582	53.377	42.2212	11.1558	29.4107	0.555183	15.7485	396.864	258.755	10.3185	39.2895	12.1463	4.17831	7.87077	311.428
SBF21	d	Count	4775	3199.25	1575.75	195.393	7.23189	41.0626	52.1457	127.129	4.68943	2.09149	917.087	685.981	168.744	17.1866	10.0344	0.783686	386.207	265.475	13.1022	74.9223	57.3729	33.58	22.902	18.0467	4.85521	15.2985	0.528105	7.43526	185.939	79.7676	5.76409	27.5189	5.33578	1.71278	3.58564	200.12
SBF21	g	Count	8050	4830	3220	202.86	6.18175	40.8833	67.7999	120.245	2.63718	1.2553	1954.54	1254.81	498.408	53.7442	34.7617	5.04044	636.191	550.864	29.9901	188.897	215.811	86.2245	57.8135	45.9617	11.8518	38.5038	0.620168	17.8791	399.28	258.334	19.5647	36.7338	26.5405	5.65312	20.7812	341.32
SBF21	j	Count	6450	4257	2193	173.247	7.1454	48.0542	41.1711	118.069	2.77195	1.72693	1192.99	767.094	318.529	28.5555	20.5729	4.29974	314.508	408.094	21.7855	108.3	134.419	70.3949	38.2992	29.6053	8.69392	29.184	0.750724	15.0395	153.51	85.9656	4.29828	25.0221	7.84889	2.8099	4.99974	208.774
SBF22	a	Count	4500	2655	1845	127.305	4.52706	2.30221	31.2	82.2218	5.47412	3.25162	1300.72	844.171	356.399	84.365	56.8547	9.83586	567.283	263.381	10.9742	179.981	96.2276	79.8333	29.7417	24.9235	4.81815	11.2126	0.0850385	10.5177	199.26	143.268	2.78964	14.3467	2.80523	1.94963	0.855595	125.46
SBF22	d	Count	7750	4185	3565	231.725	9.72367	5.16107	26.8608	184.324	6.72002	4.63682	2278.03	1414.66	690.245	112.086	84.4285	18.4054	881.333	512.107	16.9759	369.281	182.915	138.049	35.7283	31.9411	3.7872	18.2214	0.0416318	17.5357	385.02	234.477	16.5559	44.6623	13.4214	10.3077	3.11377	203.205
SBF22	g	Count	7000	4060	2940	288.12	9.33943	6.90322	62.5954	203.036	7.203	3.29177	2025.66	1391.63	510.466	75.3667	64.2013	12.2624	872.551	503.769	11.133	321.594	111.282	77.0804	47.0062	40.8954	6.15781	21.9989	0.0643781	21.1429	285.18	206.47	6.27396	22.8144	6.9821	5.90685	1.07524	141.12
SBF22	j	Count	9700	5820	3880	306.52	9.87817	16.0499	71.1945	208.44	10.4217	6.80536	2479.32	1683.46	642.144	82.3828	68.1243	14.7148	1106.03	553.858	18.518	407.119	134.85	99.5323	52.9998	44.9968	8.00296	25.6519	0.0622848	24.5682	391.88	296.261	5.48632	30.9585	8.25678	6.89441	1.36237	186.24
SBF23	a	Count	8400	4368	4032	508.032	12.3089	37.7879	118.321	359.885	4.06426	1.84111	2697.41	1246.2	1087.06	214.743	142.561	26.5163	727.782	504.712	8.72342	810.943	236.978	38.0469	64.3024	54.9786	9.32385	34.2732	0.1578	32.2724	294.336	155.115	2.94336	51.2145	3.96379	3.22653	0.737265	278.208
SBF23	d	Count	9000	5040	3960	396	5.29966	26.6837	78.2118	296.486	4.752	2.90822	1045.44	555.129	295.86	28.7036	28.9796	2.17347	234.819	277.564	40.5244	125.149	126.628	43.4913	34.7722	32.6858	2.08633	30.3909	0.133099	28.8943	487.08	274.226	11.2028	55.5271	14.9936	11.4401	3.55347	265.32
SBF23	g	Count	9000	5850	3150	488.25	15.7873	29.6266	99.7698	356.947	4.39425	2.65852	2154.6	885.541	708.863	168.007	30.9487	5.32317	346.246	399.379	136.373	381.369	134.684	192.811	30.9415	28.4043	2.53721	22.4636	0.132447	21.2748	305.55	167.136	6.111	31.1661	14.7694	12.8789	1.89048	135.45
SBF23	j	Count	11000	6600	4400	712.8	18.6448	43.7814	116.186	554.195	5.7024	3.70656	2301.2	1072.36	768.601	166.087	74.6187	15.5207	528.673	521.167	18.2301	490.367	223.663	54.5707	21.5837	19.3174	2.26628	19.2958	0.163385	17.5402	646.8	331.808	4.5276	52.3908	25.5262	20.5231	5.00314	453.2
SBF24	a	Count	4700	3290	1410	95.88	1.78304	5.31592	45.3645	43.9332	2.10936	1.2403	979.95	560.531	357.682	23.8373	64.7012	19.6045	177.688	358.74	21.8607	79.763	216.04	61.1636	29.1045	25.0299	4.07463	18.103	0.236313	16.6949	104.34	45.0749	1.77378	20.4506	3.18368	2.31772	0.865961	101.52
SBF24	d	Count	5850	3919.5	1930.5	148.649	3.09107	11.6199	57.826	81.258	1.78378	1.1327	1025.1	530.999	403.888	18.5071	41.9131	12.0291	152.928	336.654	38.763	80.3736	236.678	86.8358	13.6792	12.3113	1.36792	11.6683	0.12241	10.8339	187.258	104.49	2.05984	24.7181	8.74224	6.95882	1.73971	88.803
SBF24	g	Count	5350	2835.5	2514.5	241.392	5.16564	19.6253	91.7504	129.969	7.72454	5.73934	1584.13	898.205	584.546	29.9402	73.8524	22.525	354.791	499.402	39.521	188.224	281.751	113.986	28.4498	25.491	2.95878	19.8864	0.101524	18.9143	246.421	116.311	3.20347	37.456	12.1655	10.2556	1.88566	148.356
SBF24	j	Count	12000	7200	4800	547.2	11.1364	40.9394	100.683	417.749	3.8304	2.13736	2635.2	1441.45	972.389	50.6354	95.4838	29.6	445.409	887.936	99.4604	212.953	521.2	237.263	39.5531	37.1799	2.37319	34.8858	0.0785086	33.4991	345.6	150.336	2.7648	43.2	19.5452	16.6525	2.89268	230.4
SBF25	a	Count	4600	2530	2070	337.41	8.86279	32.0232	52.0819	266.86	4.38633	2.03087	1244.07	828.551	350.828	20.9352	50.095	3.40646	406.818	388.59	29.8278	219.969	63.8506	65.254	24.802	22.0241	2.77782	17.3862	0.152422	16.0336	182.16	73.957	4.554	36.9785	5.10808	4.08135	1.00629	113.85
SBF25	d	Count	4075	2730.25	1344.75	174.817	5.11414	12.4771	26.0695	138.635	2.09781	1.30484	520.418	346.599	133.747	4.43084	1.20841	0.306936	161.168	174.339	10.0514	84.5284	28.7557	20.1959	6.4619	5.86741	0.594495	5.428	0.0682846	5.03423	88.7535	44.3768	1.50881	14.9106	2.18915	1.74256	0.446586	49.7557
SBF25	g	Count	9550	6112	3438	440.064	13.4428	20.128	79.2596	324.645	12.3218	7.36843	2238.14	1483.89	640.107	34.9687	16.0273	4.71203	746.394	722.652	10.3872	489.042	93.4557	56.9696	23.1522	21.3232	1.82902	19.7025	0.0847879	18.4872	471.006	255.285	3.29704	82.4261	18.9832	16.2306	2.75256	237.222
SBF25	j	Count	NA	NA	NA	NA	NA	NA	NA	NA	NA	NA	NA	NA	NA	NA	NA	NA	NA	NA	NA	NA	NA	NA	NA	NA	NA	NA	0.0910564	NA	NA	NA	NA	NA	NA	NA	NA	NA
SBF26	a	Count	16000	9440	6560	938.08	13.9391	157.381	212.262	696.377	4.6904	3.24576	3522.72	1546.47	1652.16	54.8593	30.2672	2.81485	386.619	1136.66	20.1042	893.816	591.472	158.607	65.5545	58.9335	6.621	46.1504	0.190601	42.9625	964.32	237.223	34.7155	494.696	19.6052	18.4485	1.1371	1193.92
SBF26	d	Count	9250	5272.5	3977.5	707.995	9.87668	95.3502	176.949	512.635	2.83198	2.06735	2227.4	1035.74	986.738	39.915	14.9681	1.00286	339.723	672.196	20.7148	632.499	251.618	97.6871	28.7178	25.846	2.87178	18.2071	0.0634491	17.4461	704.018	254.15	16.8964	290.759	25.9338	19.995	5.88697	548.895
SBF26	g	Count	9100	4004	5096	973.336	12.4835	137.572	274.877	667.823	3.89334	2.51899	1406.5	572.444	611.826	17.8569	5.82289	0.448363	211.804	334.88	24.0426	197.008	259.414	150.509	19.7526	18.3502	1.40243	16.6514	0.0746032	16.0197	1431.98	260.62	64.4389	826.25	38.568	35.8297	2.66119	1651.1
SBF26	j	Count	11350	5675	5675	1469.83	14.4586	131.658	302.324	1134.99	2.93965	2.04306	2559.43	1218.29	1118.47	32.3204	9.23441	1.32975	389.852	801.632	23.1474	665.489	307.579	139.809	16.3209	15.4722	0.848687	13.5463	0.036528	13.0431	681	104.874	30.645	377.955	15.5409	11.951	3.5278	845.575
SBF27	a	Count	NA	NA	NA	NA	NA	NA	NA	NA	NA	NA	NA	NA	NA	NA	NA	NA	NA	NA	NA	NA	NA	NA	NA	NA	NA	NA	0.561474	NA	NA	NA	NA	NA	NA	NA	NA	NA
SBF27	d	Count	7825	4616.75	3208.25	218.161	3.83108	19.2829	50.1159	159.363	1.52713	0.346658	1979.49	1437.11	451.324	30.5336	26.8696	1.5047	800.47	610.772	21.5566	176.016	163.831	109.22	18.7094	11.0946	7.61471	16.352	0.350574	10.7507	538.986	321.236	24.7934	104.024	21.0949	16.2642	4.70417	375.365
SBF27	g	Count	9000	5670	3330	223.11	3.04182	18.206	61.7827	151.717	3.79287	0.963389	1991.34	1364.07	539.653	33.343	25.0072	2.0756	735.233	612.466	12.2766	194.815	223.956	118.184	26.8289	17.251	9.57792	20.9802	0.33093	16.1124	642.69	381.115	48.2017	129.181	20.3243	16.5237	3.76	586.08
SBF27	j	Count	8350	4592.5	3757.5	165.33	2.40526	11.5633	54.4854	104.174	1.6533	0.49103	1882.51	1313.99	489.452	19.8059	13.2039	1.08272	762.114	529.538	17.0819	190.886	173.755	122.852	22.2214	15.0217	7.19973	19.8659	0.310806	14.4058	473.445	229.147	37.8756	123.569	17.488	13.3783	4.07469	544.837
SBF28	a	Count	6500	3380	3120	418.08	4.19343	76.8642	97.0336	311.191	2.0904	1.31486	1744.08	992.382	582.523	47.7721	32.173	2.05907	310.615	646.04	34.7334	152.621	283.106	143.883	28.1397	18.2908	9.8489	6.75353	0.16926	5.83477	374.4	143.77	22.8384	128.794	25.3867	22.2641	3.09718	427.44
SBF28	d	Count	5750	3162.5	2587.5	377.775	5.20921	66.2938	102.796	250.165	1.13332	0.534929	1177.31	718.161	369.676	26.2482	35.8904	2.04575	248.484	452.441	15.0814	141.586	161.548	65.063	20.5079	14.171	6.33694	6.89066	0.254873	5.83844	445.05	274.596	29.3733	77.8838	29.8005	24.6152	5.12569	406.238
SBF28	g	Count	6300	3528	2772	543.312	5.76614	101.797	112.287	413.808	2.17325	1.37349	1250.17	761.355	412.557	16.351	34.9573	1.92265	333.473	411.893	13.7044	217.005	129.13	65.184	25.8784	18.3736	7.50473	6.3402	0.129773	6.17355	471.24	234.678	40.0554	114.983	40.2684	35.1141	5.15436	335.412
SBF28	j	Count	5750	3565	2185	410.78	3.68274	51.7539	120.691	281.271	2.0539	1.19742	904.59	539.136	303.942	8.61351	19.0995	1.62346	276.577	243.15	17.2523	152.883	78.721	71.4264	17.5359	12.4856	5.05035	4.06834	0.131535	3.97042	343.045	135.503	19.2105	104.972	35.4028	31.5085	3.89431	358.34
SBF29	a	Count	6000	3480	2520	307.44	6.29527	54.8358	106.961	185.884	3.99672	1.81051	1640.52	913.77	567.62	67.2826	6.40787	0.442143	357.284	520.849	33.8095	199.235	111.254	254.294	16.4698	7.90549	8.56428	12.9288	0.594528	6.99636	330.12	179.255	10.5638	42.5855	13.1078	11.1023	1.93995	204.12
SBF29	d	Count	7450	4470	2980	372.5	7.12102	50.9133	91.8914	250.804	1.8625	1.09701	1788	1060.28	554.28	69.732	5.364	0.729504	425.174	578.915	54.0745	194.552	109.747	247.209	15.1068	6.647	8.45981	13.1429	0.54907	6.21494	512.56	359.817	19.4773	39.9797	32.8018	25.0606	7.67563	214.56
SBF29	g	Count	6700	4154	2546	420.09	15.2512	60.6909	76.2934	316.098	3.78081	1.92443	1334.1	764.442	380.22	46.8377	2.79628	0.601201	309.599	392.923	60.3909	161.593	45.2461	172.239	36.6024	15.5194	21.083	31.0388	1.38014	14.5106	348.802	178.238	11.5105	45.3443	51.7271	48.9339	2.79327	145.122
SBF29	j	Count	6950	4170	2780	355.84	7.08203	46.0994	66.0687	224.875	3.91424	2.48554	1731.94	1044.36	581.932	48.5549	9.71099	1.84509	452.208	554.555	35.5082	271.18	103.584	204.84	36.0545	19.7939	16.2606	28.4109	0.914255	17.2207	414.22	238.177	31.4807	68.7605	26.3643	20.986	5.3256	164.02
SBF3	a	Count	12000	7800	4200	176.4	4.0022	12.6647	30.5585	131.924	5.8212	3.08524	2906.4	1464.83	1165.47	146.82	112.629	24.6657	506.83	925.77	29.2965	284.374	628.186	251.741	23.4577	18.8834	4.57425	16.5846	0.151251	13.8793	407.4	153.182	25.2588	73.332	14.9671	13.4255	1.54161	407.4
SBF3	d	Count	2000	1180	820	65.6	2.42228	1.97578	15.7051	44.904	1.0496	0.575181	460.02	215.289	182.628	22.7103	6.96792	1.27513	63.2951	137.57	13.9938	35.9777	106.472	40.1781	3.91595	3.52436	0.391595	2.83515	0.0745953	2.59745	38.54	15.5316	0.73226	4.8175	1.33939	1.21751	0.119206	57.4
SBF3	g	Count	6900	4071	2829	209.346	4.07636	8.57442	66.3718	129.915	2.7215	1.41246	1929.38	958.901	818.056	75.0026	81.5818	17.7848	347.122	600.272	9.58901	237.236	453.203	126.799	8.20082	6.84768	1.35314	6.81488	0.085697	5.82053	316.848	231.616	7.9212	31.368	5.98607	5.25577	0.730301	209.346
SBF3	j	Count	9250	5920	3330	362.97	8.28195	14.0246	87.349	254.993	3.6297	2.127	2047.95	1075.17	765.933	109.576	55.4175	10.6956	452.648	594.571	24.729	225.184	363.818	176.165	30.24	26.46	3.78	27.0043	0.216421	24.158	333	118.548	7.992	69.597	11.3331	10.3018	1.03131	273.06
SBF30	a	Count	6000	2760	3240	262.44	7.89971	23.0006	67.2749	175.577	4.98636	2.71757	1668.6	849.317	542.295	62.6451	24.5768	0.550521	370.302	442.494	22.422	257.59	128.524	144.25	68.9411	53.1536	15.7875	46.0527	0.999696	19.7731	492.48	270.372	7.73194	60.575	17.6827	12.6431	4.95115	318.492
SBF30	d	Count	10000	5900	4100	483.8	11.0718	77.0912	107.348	355.259	1.9352	1.02566	2435.4	1112.98	815.859	196.741	18.9508	0.270997	468.564	563.167	53.7568	162.356	207.228	422.615	51.2576	38.0332	13.2245	42.7489	1.15746	26.5472	717.5	397.495	0.724675	54.7452	76.5688	69.2947	6.9601	228.37
SBF30	g	Count	7400	4292	3108	463.092	17.8439	65.2193	136.345	295.11	4.63092	2.59332	2004.66	1044.43	621.445	160.333	29.6098	0.243393	476.259	523.258	27.4685	173.383	177.112	253.549	52.99	44.8825	8.10747	38.6297	0.586742	21.0948	348.096	167.434	0.831949	36.8982	27.7552	23.2588	4.38532	159.13
SBF30	j	Count	10000	6700	3300	468.6	14.6288	54.5573	134.762	284.152	2.8116	0.733828	1864.5	1049.71	550.028	88.8052	12.2199	0.199185	514.36	499.664	19.6296	188.109	143.557	201.86	59.2515	49.2972	9.95425	46.3939	0.689592	28.8389	488.4	203.663	0.70818	27.79	31.0773	26.6022	4.28867	214.17
SBF31	a	Count	7610	4109.4	3500.6	245.042	14.3938	2.5856	60.9336	152.094	2.45042	1.75205	1974.34	689.044	993.092	69.0387	56.7899	4.96911	292.155	347.278	27.3551	194.646	413.126	369.43	44.1452	38.318	5.82717	34.0801	0.585139	19.5039	406.07	298.867	25.5824	44.2616	20.7077	13.6671	6.91636	504.086
SBF31	d	Count	12000	7200	4800	297.6	26.8742	3.35465	70.2196	176.56	2.3808	1.51181	3028.8	926.813	1181.23	347.833	63.4509	4.5304	403.164	444.87	43.9309	310.664	465.405	388.625	57.1594	45.2703	11.8892	46.5849	0.86437	31.2818	528	413.424	27.456	32.736	25.4813	17.3273	7.92468	552
SBF31	g	Count	7200	4320	2880	236.16	11.9979	2.30844	55.8363	153.896	2.12544	1.52819	1857.6	850.781	700.315	132.995	37.7418	2.12109	471.333	333.506	16.4201	259.117	239.508	192.587	42.6947	34.9669	7.72774	28.5201	0.682416	12.728	106.56	54.4522	30.3696	10.3363	3.24657	1.94469	1.24019	354.24
SBF31	j	Count	7550	4530	3020	160.06	17.2367	3.14928	40.88	85.1157	4.32162	2.83066	1534.16	586.049	645.881	83.3908	38.9677	3.8578	274.271	291.852	6.03631	184.722	255.123	198.286	43.0332	32.447	10.5862	31.7585	1.13441	13.9522	440.92	361.995	20.2823	15.4322	21.5582	15.2201	6.0794	389.58
SBF32	a	Count	4000	2560	1440	226.08	10.7755	22.4836	40.9369	171.631	1.58256	0.86566	853.92	554.194	251.906	12.6594	9.62112	0.577267	310.349	234.424	8.31291	123.182	75.5719	52.1446	4.30977	3.54694	0.762829	3.39179	0.0691235	2.92268	659.52	61.9949	6.5952	131.244	7.23913	6.89889	0.347478	158.4
SBF32	d	Count	5125	3228.75	1896.25	341.325	12.4969	27.8458	74.6494	248.623	1.70663	1.00862	845.727	487.985	268.941	19.2369	6.7895	0.583897	253.264	227.889	6.83179	78.2619	101.929	87.6749	7.06597	6.28871	0.777256	6.00607	0.0727698	5.40829	326.155	70.4495	7.82772	179.385	16.0715	12.6483	3.42323	307.192
SBF32	g	Count	7500	4200	3300	650.1	29.2442	61.1595	126.204	489.276	2.6004	1.59144	1851.3	1216.3	540.58	24.9259	14.5401	1.06143	698.159	513.28	3.64891	312.455	114.603	111.9	8.3754	7.15259	1.22281	6.83433	0.0541368	5.95096	396	110.88	9.504	211.464	8.65579	6.75152	1.90427	336.6
SBF32	j	Count	7500	4800	2700	421.2	17.5792	24.9702	83.6606	312.127	0.8424	0.407722	1347.3	890.565	316.615	30.2536	6.72303	0.961393	461.313	405.207	23.1547	178.888	61.4234	75.6711	15.1124	12.8757	2.23663	13.4047	0.109622	11.395	299.7	97.4025	14.0859	125.574	24.191	21.1671	3.02388	329.4
SBF33	a	Count	11850	8413.5	3436.5	371.142	6.79674	15.2366	75.9498	282.16	4.08256	2.93944	1855.71	1261.88	439.803	42.0875	24.05	0.21645	302.852	945.15	7.5713	79.6044	260.364	93.2383	57.5551	50.7636	6.7915	45.6412	0.219497	41.4738	821.323	358.918	11.4985	222.579	35.3539	32.2428	3.07579	402.07
SBF33	d	Count	5250	2940	2310	291.06	9.58169	15.9234	63.7174	215.181	1.74636	1.06179	1027.95	645.553	269.323	25.1591	12.8083	0.166507	145.895	488.038	7.74663	38.7825	157.554	68.6773	21.9491	18.986	2.96313	18.964	0.188484	16.8596	771.54	395.8	14.6593	209.087	22.8501	19.3541	3.45037	332.64
SBF33	g	Count	7850	5338	2512	314	6.98694	13.6132	68.9774	234.711	1.884	1.19822	1190.69	763.231	291.719	36.1207	10.7233	0.246637	258.735	498.39	1.52646	41.424	163.071	85.4735	37.7554	31.4502	6.30515	27.5614	0.382514	23.9651	487.328	60.916	8.7719	318.713	8.26601	6.08378	2.18223	545.104
SBF33	j	Count	6400	4224	2176	187.136	8.89261	7.50626	44.5109	131.689	1.30995	0.782041	911.744	508.753	252.553	29.7976	4.58425	0.197123	80.383	419.213	5.59628	14.9006	155.573	79.5542	26.607	18.7047	7.90228	25.2501	0.810523	17.7134	522.24	193.229	7.8336	129.516	35.9693	35.0341	0.935202	459.136
SBF34	a	Count	7875	5040	2835	413.91	29.9249	8.44124	159.33	200.982	4.96692	2.13578	1703.84	1197.8	308.394	69.6323	20.4801	0.778244	229.977	958.237	4.79118	88.5091	192.438	24.6715	38.2072	31.8266	6.3806	31.5209	0.261811	27.9119	521.64	178.923	21.3872	135.626	14.7601	11.4686	3.26198	178.605
SBF34	d	Count	5975	3585	2390	461.27	22.6714	9.87567	119.252	299.263	3.69016	1.83401	1333.62	910.862	260.056	56.5562	9.67408	0.454682	196.746	704.097	5.46517	86.0785	147.972	23.6651	33.0875	27.959	5.12857	28.4884	0.29482	25.219	425.42	152.3	9.78466	89.3382	44.923	31.8504	13.0277	155.35
SBF34	g	Count	5750	3162.5	2587.5	429.525	14.4724	15.059	91.0911	307.326	1.7181	0.733629	1436.06	962.162	303.009	54.197	19.9254	0.996268	220.335	734.13	3.84865	97.569	179.381	23.3317	40.4493	33.2089	7.24042	32.8853	0.36929	28.6592	509.738	125.905	27.0161	170.762	31.5903	22.745	8.8137	212.175
SBF34	j	Count	9050	7240	1810	130.32	2.44389	3.75536	19.2939	104.316	0.39096	0.256079	756.58	494.047	130.888	31.625	3.79501	0.20493	44.4642	440.196	5.43451	34.6854	75.9152	16.0993	43.2686	35.9129	7.35565	38.7686	0.421012	33.7222	389.15	11.2853	1.16745	59.1508	33.173	31.6802	1.49278	61.54
SBF35	a	Count	6175	4199	1976	116.584	4.66678	6.67933	29.7565	78.5804	3.38094	1.61271	1373.32	889.911	413.369	20.9981	8.59012	0.111672	485.002	397.79	1.77982	315.814	82.2605	13.6412	25.7823	19.1304	6.65182	6.93543	0.0598455	6.33218	403.104	169.707	12.8993	117.706	10.5611	6.40005	4.13996	185.744
SBF35	d	Count	6450	4515	1935	104.49	2.86529	3.81588	21.0121	76.3176	2.92572	1.22295	1013.94	627.629	308.238	20.1896	3.71913	0.208271	318.835	300.007	4.3934	213.301	75.8265	17.5696	11.418	7.22758	4.1904	4.80697	0.182828	3.23795	456.66	139.281	11.4165	149.784	35.5887	19.3247	16.2285	257.355
SBF35	g	Count	5600	3808	1792	146.944	3.21305	6.97099	38.981	102.514	1.3225	0.650668	885.248	573.641	272.656	9.62088	15.7433	0.267635	410.153	157.751	2.29456	231.485	28.0836	12.2695	23.5352	17.8397	5.69552	6.87228	0.196008	5.4411	376.32	180.634	6.77376	117.412	35.061	15.6723	19.3186	256.256
SBF35	j	Count	8150	5705	2445	183.375	6.68388	5.80215	58.1241	107.447	2.38388	0.774759	1415.65	838.068	502.558	20.4916	5.73765	0.510651	520.44	308.409	3.35227	425.164	63.8248	11.5588	23.3208	18.0503	5.27051	9.91136	0.189961	7.94215	581.91	274.08	11.0563	62.8463	17.9803	9.18794	8.77439	222.495
SBF36	a	Count	5300	3392	1908	240.408	7.58968	6.51411	41.2011	162.853	18.9922	9.87596	1211.58	501.594	348.935	174.643	36.929	0.295432	216.187	271.864	9.53029	176.91	117.94	50.2466	22.0562	15.704	6.35218	16.6965	0.563409	12.9244	347.256	165.988	15.6265	37.8509	14.8663	7.6264	7.22501	49.608
SBF36	d	Count	7125	4773.75	2351.25	340.931	17.7659	20.0821	50.3368	251.026	5.79583	3.51807	1187.38	588.941	322.968	107.333	49.7691	0.54746	231.454	333.341	17.6682	182.477	78.8041	58.4572	43.2558	33.3502	9.90557	36.1618	0.739498	29.6483	543.139	221.601	24.4412	80.3845	32.3608	18.8987	13.4621	77.5913
SBF36	g	Count	11850	7702.5	4147.5	617.977	21.7578	40.8997	99.1186	464.77	7.41573	5.02045	2368.22	1117.8	682.048	271.803	101.419	0.811353	457.181	643.853	10.0602	388.085	224.394	63.4305	55.5858	43.9128	11.673	43.8016	0.428716	37.6772	837.795	423.924	39.3764	89.6441	23.5873	15.5204	8.01967	111.983
SBF36	j	Count	8150	5216	2934	311.004	14.7973	26.4261	75.4962	201.726	6.22008	3.59521	1364.31	743.549	349.263	133.225	64.7092	0.452965	307.829	427.541	3.71774	154.025	146.691	45.4042	63.2529	48.6415	14.6114	41.1144	0.457207	36.3352	457.704	207.34	24.716	80.5559	19.8837	12.0495	7.77454	99.756
SBF37	a	Count	6750	3510	3240	469.8	12.1136	10.6642	98.4321	355.472	2.349	1.14866	1853.28	1113.82	567.104	67.8449	21.2015	0.127209	660.496	436.618	8.91057	429.865	76.559	57.2775	21.5364	16.906	4.63032	18.5859	0.219265	15.5874	1351.08	480.984	33.777	141.863	24.8448	17.764	7.05592	155.52
SBF37	d	Count	10350	7141.5	3208.5	481.275	12.7817	13.7195	100.797	361.039	5.29403	2.68407	1832.05	1027.78	593.585	70.0889	24.0604	0.240604	493.335	511.835	14.3889	432.13	97.9416	59.3585	20.7462	16.7422	4.00401	18.879	0.241164	15.7878	577.53	302.048	9.81801	65.2609	43.5742	34.5543	8.97627	173.259
SBF37	g	Count	10750	7095	3655	610.385	21.3181	11.7821	161.793	420.789	4.88308	2.72476	2233.2	1272.93	719.092	75.0469	20.4673	0.122804	667.014	586.819	8.91049	562.33	104.268	48.1792	32.2499	25.7677	6.48224	26.9932	0.238495	23.1652	749.275	475.04	25.4753	74.1782	28.8134	23.6558	5.12879	149.855
SBF37	j	Count	10500	6090	4410	811.44	25.0898	30.0715	213.33	567.387	3.24576	1.49954	2518.11	1520.94	785.65	74.7677	25.8811	0.258811	876.061	629.669	4.56282	612.807	106.063	62.852	44.5123	32.9391	11.5732	35.9214	0.320417	29.7111	829.08	442.729	25.7015	130.995	31.1394	23.4479	7.66028	242.55
SBF38	a	Count	8400	5460	2940	214.62	7.89458	2.50549	69.8047	125.275	2.57544	1.54526	1969.8	1162.18	529.876	108.881	17.2889	0.243774	516.009	589.226	30.7978	224.138	81.6009	207.182	45.6739	34.9406	10.7334	33.1136	0.706131	20.9294	388.08	241.386	2.77477	30.6971	15.1821	12.7681	2.29249	264.306
SBF38	d	Count	6825	4504.5	2320.5	201.883	16.9158	2.40355	59.9572	104.502	1.2113	0.723147	1341.25	759.147	371.526	57.1353	8.52766	0.126209	324.156	392.479	25.6592	154.926	48.6699	156.784	39.556	29.0341	10.5219	29.311	1.01925	17.6527	348.075	215.11	3.07002	42.8132	17.1924	13.2381	3.85109	287.742
SBF38	g	Count	10500	6510	3990	343.14	27.012	5.15321	99.6067	198.2	2.74512	1.83923	2334.15	1307.12	660.564	122.074	14.7472	0.188764	582.977	645.719	48.625	256.96	88.5156	295.933	52.1025	36.8365	15.266	36.6281	0.858892	20.7389	586.53	351.331	11.0268	74.4893	37.5734	29.0818	8.37887	578.55
SBF38	j	Count	12500	8875	3625	279.125	19.6147	5.29514	73.555	170.811	3.90775	2.54004	2109.75	1229.98	578.072	99.2123	8.81614	0.22393	579.323	528.893	77.858	220.823	60.1194	276.896	40.6086	31.9995	8.60901	34.6797	0.614436	23.0077	645.25	460.709	2.21966	34.3918	24.0666	19.6143	4.35605	380.625
SBF40	a	Count	8775	6756.75	2018.25	209.898	3.47917	24.4868	54.6931	112.325	36.7321	27.3287	1041.42	544.661	393.656	28.4807	28.4807	2.42086	131.263	388.343	23.9651	167.697	86.6042	137.386	22.9638	14.1457	8.81808	18.8762	0.883216	13.0847	345.121	169.109	18.2914	85.5899	6.76279	6.18795	0.574837	224.026
SBF40	d	Count	9950	5074.5	4875.5	521.678	5.58563	56.3187	147.979	250.306	2.08671	1.3668	2306.11	1240.69	862.486	45.8132	19.6342	1.5511	317.616	879.648	39.702	451.943	206.997	198.372	22.2143	15.861	6.35328	20.1483	0.472375	15.2107	1696.67	1549.06	66.1703	33.9335	29.6042	25.8149	3.78934	594.811
SBF40	g	Count	12750	8542.5	4207.5	605.88	5.31742	67.0692	113.232	479.066	3.0294	1.81461	2419.31	1362.07	824.986	77.9019	27.8221	1.72497	360.949	918.037	77.6382	405.068	147.672	268.12	22.0968	15.07	7.02679	19.2463	0.331282	14.1658	488.07	212.799	16.1063	108.84	35.427	32.8054	2.62159	222.998
SBF40	j	Count	13700	8494	5206	406.068	9.59158	59.1813	108.983	261.864	3.24854	1.95562	2436.41	1330.28	855.179	49.0303	23.945	2.8734	369.817	885.966	70.5048	442.983	149.656	258.264	35.7872	24.729	11.0582	30.777	0.467183	22.6517	661.162	331.242	14.5456	119.009	31.6015	29.6106	1.99089	374.832
SBF41	a	Count	13000	7280	5720	503.932	34.3737	22.2751	80.8206	362.196	2.12659	1.28021	3111.68	1723.87	1092.2	108.506	76.851	0.259756	774.018	920.547	10.0157	439.064	346.227	276.327	NA	NA	NA	NA	NA	NA	606.32	327.413	32.135	86.0974	10.3292	7.55066	2.71658	943.8
SBF41	d	Count	7750	4960	2790	301.32	20.5561	11.4977	19.9045	246.733	0.76234	0.39108	1573.56	925.253	472.068	73.839	26.1809	0.241388	461.701	426.542	17.3022	212.431	108.576	129.347	53.0441	47.1032	5.94094	38.6161	0.447638	22.0914	318.06	153.941	6.3612	27.0351	11.4506	8.67952	2.72523	332.01
SBF41	g	Count	6200	3906	2294	221.6	10.0639	3.58259	8.40836	193.654	0.0811057	0.0478524	1137.82	634.906	325.418	44.9231	9.14264	0.090695	323.802	273.009	18.2218	118.452	66.0598	121.381	29.2267	26.0995	3.12726	23.9951	0.318723	18.1391	176.638	98.2107	1.05983	20.1367	10.4542	9.95236	0.491346	211.048
SBF41	j	Count	7450	4097.5	3352.5	305.748	10.2619	18.7375	30.6644	253.209	1.11904	0.528186	1558.91	855.843	553.414	38.1294	17.6874	0.249393	462.155	367.157	11.3827	280.581	112.896	141.674	54.238	45.6684	8.56961	44.5837	0.71202	32.1962	422.415	201.07	5.06898	19.0087	12.0801	9.47079	2.56098	439.178
SBF42	a	Count	6070	3763.4	2306.6	449.787	18.1662	72.8503	62.1463	358.868	7.64638	3.98376	987.225	437.341	266.551	54.5067	11.8309	0.236618	183.246	236.164	15.3069	155.666	104.754	5.86412	13.3227	10.8714	2.45139	4.1567	0.018978	4.07676	279.099	185.042	7.81476	34.3291	9.85586	6.62314	3.21301	313.698
SBF42	d	Count	9525	6096	3429	819.531	38.5203	149.572	108.378	658.905	10.6539	4.55987	1728.22	765.6	478.716	125.427	31.3568	0.721205	303.943	443.282	15.312	265.209	202.976	11.0105	11.2581	10.1661	1.09204	5.71911	0.0103208	5.65233	329.184	188.952	11.1923	39.5021	16.9092	11.5997	5.27568	411.48
SBF42	g	Count	8450	5661.5	2788.5	552.123	10.9223	116.803	63.1716	465.351	10.4903	4.87801	789.145	434.819	217.015	11.6131	2.90327	0.0638719	220.888	209.583	2.60892	151.259	62.9344	2.8212	21.6263	18.5986	3.02769	8.36939	0.0237069	8.2206	250.965	183.204	9.28571	26.8533	4.97095	3.55423	1.40678	150.579
SBF42	j	Count	7300	4453	2847	845.559	21.4756	154.258	93.6891	720.831	3.38224	1.55583	1232.75	599.117	379.687	45.9052	12.8107	1.06329	289.374	296.563	10.7841	249.455	122.639	7.59375	8.57038	7.13913	1.43125	4.25091	0.0532162	3.9051	170.82	80.4562	4.44132	27.1604	14.2661	11.042	3.19561	239.148
SBF43	a	Count	9475	5306	4169	491.942	45.0475	69.3653	111.096	328.746	2.95165	1.67654	2855.76	2001.89	673.961	72.3794	80.2042	2.48633	1131.07	844.798	18.017	500.753	149.619	23.5886	64.7956	51.5773	13.2183	33.3697	0.222912	29.0896	295.999	194.175	3.84799	41.4399	3.90048	3.2452	0.643579	333.52
SBF43	d	Count	7500	4050	3450	438.15	35.894	76.0111	90.8241	306.496	2.6289	1.59837	2090.7	1482.31	476.68	46.8777	51.9455	1.81809	807.857	638.874	26.6815	347.023	108.683	20.9739	21.1325	17.1596	3.9729	16.6312	0.182755	14.191	389.85	246.385	5.84775	49.9008	18.4483	16.751	1.66034	327.75
SBF43	g	Count	8600	5848	2752	305.472	17.597	49.5738	71.1466	212.763	1.22189	0.639047	1642.94	1138.56	395.95	40.2143	43.1569	1.94206	644.425	467.948	20.4941	295.378	74.0426	26.5286	15.3746	12.2997	3.07493	11.6079	0.154494	9.74137	178.88	69.5843	1.25216	25.5798	6.88259	6.08421	0.777732	280.704
SBF43	j	Count	9250	3237.5	6012.5	799.663	53.2603	130.351	144.253	595.208	3.19865	2.22306	3817.94	2829.09	752.134	82.4293	72.7317	1.96376	1666.34	1089.2	56.5818	522.733	170.734	57.9143	22.7648	19.4183	3.34642	16.9598	0.0816313	14.8745	282.587	131.686	1.13035	27.6936	26.2196	23.4404	2.77928	535.112
SBF44	a	Count	7550	4907.5	2642.5	409.587	17.8048	21.8906	116.264	263.742	9.42051	6.2458	1709.7	1152.34	425.715	27.6544	18.805	1.01547	448.259	668.355	29.9607	282.249	130.269	13.6229	38.0482	31.2376	6.81063	22.144	0.165231	20.3669	245.752	125.58	5.65231	40.3034	8.13666	7.52641	0.602113	272.178
SBF44	d	Count	10425	6359.25	4065.75	422.838	10.9488	7.66992	182.816	170.443	2.53703	1.48162	1776.73	1080.25	541.903	19.4108	7.76432	0.57456	402.935	651.393	20.5248	374.455	141.979	25.4695	17.3677	14.1199	3.24776	15.0752	0.273363	12.595	1203.46	1104.78	12.0346	58.9696	16.2117	15.2227	0.9727	313.063
SBF44	g	Count	12350	7410	4940	686.66	25.0986	29.8304	184.881	458.93	11.6732	8.11289	2830.62	1780.46	781.251	40.5486	19.4633	0.93424	817.231	884.889	67.6575	534.376	214.844	32.0313	40.3833	35.3354	5.04791	26.4914	0.08671	24.8761	617.5	326.04	14.82	108.062	28.624	26.5058	2.08955	474.24
SBF44	j	Count	8000	5440	2560	273.92	12.8816	11.9228	86.9527	167.926	4.38272	3.06352	1438.72	955.31	391.332	16.1712	14.5541	0.654934	427.979	513.002	9.5531	288.412	95.0936	7.82664	21.6288	18.882	2.74686	16.784	0.120642	15.5965	273.92	151.752	3.28704	48.4838	11.4718	10.3131	1.14718	253.44
SBF45	a	Count	8000	5040	2960	340.4	17.6637	46.2805	98.0972	219.339	3.0636	1.91169	1998	1048.95	631.368	179.37	82.2677	1.72762	439.51	570.629	34.6153	325.155	254.441	51.7722	38.0489	34.0157	4.03318	21.802	0.129937	20.4775	239.76	59.2207	2.3976	94.4654	3.47598	2.8364	0.636104	219.04
SBF45	d	Count	7150	4576	2574	120.978	3.4038	4.38567	60.1688	55.5149	0.60489	0.30063	772.2	386.1	268.726	8.80308	4.86486	0.243243	162.934	210.811	10.8108	189.72	61.8069	17.1984	6.35661	5.2887	1.06791	6.01335	0.176375	5.05599	478.764	443.814	4.30888	19.6293	5.65838	4.80963	0.843099	115.83
SBF45	g	Count	7150	4075.5	3074.5	439.654	13.3533	25.2414	98.6354	311.622	5.7155	3.79509	1537.25	820.891	501.144	59.9528	39.1999	1.68559	346.416	452.311	18.0596	365.334	115.764	20.0457	33.9289	29.6878	4.24111	25.1413	0.181222	23.4534	332.046	200.224	14.61	38.5173	6.19592	4.91337	1.27016	282.854
SBF45	j	Count	8050	5635	2415	200.445	8.00945	7.11602	104.21	83.7178	1.20267	0.757682	997.395	490.718	324.153	33.3659	23.8916	1.19458	199.722	275.784	13.2494	221.721	84.9282	17.5043	14.3466	12.7255	1.62117	11.7929	0.151486	10.8803	359.835	196.11	7.55654	36.7032	8.20171	6.7254	1.46811	304.29
SBF46	a	Count	9150	4392	4758	447.252	29.6824	43.8927	65.0345	342.911	7.15603	4.66573	3254.47	2076.35	963.324	48.9733	46.7472	0.794703	975.886	1067.25	22.8399	575.104	362.21	26.0097	58.1926	53.3044	4.88818	38.2907	0.0591849	36.9933	513.864	361.246	18.4991	57.0389	14.5884	11.9771	2.59674	432.978
SBF46	d	Count	8100	5103	2997	290.709	23.8249	17.8741	42.5761	220.667	1.16284	0.813985	1840.16	1240.27	480.281	21.4673	9.03886	0.31636	585.406	615.172	33.4872	288.649	167.618	24.0141	18.1851	17.3304	0.854701	15.3483	0.0306095	14.8868	308.691	187.375	4.01298	19.4475	17.3998	13.1543	4.22815	155.844
SBF46	g	Count	5500	2475	3025	263.175	11.6052	21.9077	37.978	206.677	5.2635	3.94236	2050.95	1507.45	434.801	26.4203	8.34326	0.175209	815.53	660.262	25.6266	299.578	112.614	22.6097	28.4308	27.2936	1.13723	21.1241	0.0211045	20.7977	226.875	119.336	4.5375	36.0731	24.0208	17.8955	6.07725	160.325
SBF46	j	Count	12000	6960	5040	710.64	24.3901	45.0928	61.8498	617.709	3.5532	2.45526	3225.6	2222.44	780.595	47.4808	8.25754	0.363332	1209.01	926.757	71.118	483.188	220.908	75.7177	24.9156	24.1432	0.772384	21.3278	0.0171776	20.9322	504	259.056	5.04	47.88	62.7948	45.7774	16.9546	332.64
SBF47	a	Count	5075	2689.75	2385.25	231.369	6.97139	11.4378	50.3423	163.397	8.79203	5.8467	1471.7	573.963	571.019	216.113	92.6199	2.13026	262.301	292.147	17.2189	261.527	246.109	63.3831	26.7566	21.6461	5.11052	15.3315	0.228427	13.9401	279.074	139.816	11.442	55.2567	3.0282	2.73749	0.284651	102.566
SBF47	d	Count	7300	3869	3431	854.319	29.9948	60.5911	256.81	555.882	7.68887	5.48985	1670.9	629.928	649.979	182.275	43.9412	0.659119	315.594	291.657	18.8978	274.291	263.241	112.446	37.5193	33.9925	3.52682	25.5132	0.172811	24.2707	500.926	252.467	22.0407	120.723	21.6274	19.097	2.46553	82.344
SBF47	g	Count	12000	7200	4800	211.2	9.45592	7.23912	15.5988	154.024	1.9008	1.1842	1584	720.72	486.288	66.3854	9.93168	0.288019	190.27	462.702	61.2612	185.276	203.268	98.2302	107.203	96.4825	10.7203	99.4842	0.363909	91.0795	153.6	38.7072	1.6896	61.9008	19.9874	19.8875	0.099937	110.4
SBF47	j	Count	10400	6760	3640	542.36	27.1252	43.0364	153.228	341.558	15.1861	9.52167	1747.2	780.998	695.386	130.83	51.9967	0.77995	485	268.663	22.649	389.416	187.754	118.216	50.0864	40.7703	9.31607	28.6494	0.252937	26.2561	291.2	178.214	3.7856	64.6464	4.53986	3.75446	0.776315	120.12
SBF48	a	Count	6200	3906	2294	321.16	15.0015	20.1702	56.3124	245.979	1.6058	0.749909	1110.3	574.023	458.552	17.1963	54.8131	0.71257	309.972	238.22	21.8129	376.471	53.6506	28.8888	33.7622	28.968	4.79423	23.8024	0.31383	21.6101	231.694	88.2754	16.2186	74.6055	4.89918	3.47842	1.41586	408.332
SBF48	d	Count	8775	5791.5	2983.5	417.69	12.5565	22.3822	55.0768	344.342	3.75921	2.49612	1554.4	811.399	606.217	30.7741	29.1544	0.787169	445.458	337.542	24.342	481.337	78.8083	46.0725	34.7297	30.2148	4.51486	25.4916	0.232972	23.5071	313.267	146.922	18.7961	60.1474	17.1598	11.8402	5.30237	450.509
SBF48	g	Count	8500	6035	2465	273.615	21.8608	14.0372	32.0553	215.958	0.820845	0.547504	1121.58	595.556	361.147	20.4127	16.3301	0.669535	362.098	204.871	24.4178	294.335	29.9752	36.837	51.6764	46.7155	4.96094	48.8342	0.304747	44.8001	98.6	20.213	0.8874	46.342	8.06281	7.49842	0.564397	320.45
SBF48	j	Count	6000	4140	1860	264.12	11.1226	20.2638	41.8143	208.905	0.52824	0.268874	941.16	509.168	363.288	15.2393	11.9057	0.607189	289.716	205.195	11.7109	299.712	45.0477	18.5277	17.7225	15.7022	2.02037	14.2135	0.213265	13.127	187.86	96.3722	11.0837	47.5286	8.28312	5.59939	2.66717	323.64
SBF5	a	Count	13000	8580	4420	272.714	7.14369	24.9836	15.9714	242.559	0.346347	0.19153	2665.26	1588.49	711.624	170.358	43.3931	0.305921	346.292	1208.84	12.2791	251.203	383.566	60.2746	14.1251	11.5543	2.57076	7.34504	0.0257029	6.89793	795.6	502.819	50.9184	81.9468	24.3243	20.6757	3.57567	403.546
SBF5	d	Count	6600	4488	2112	172.55	11.2061	16.2878	19.3032	134.61	1.17334	0.587845	1094.02	601.709	345.709	48.6796	10.4273	0.130341	179.309	410.967	2.96041	154.186	154.186	28.6593	4.7828	4.02233	0.760464	2.9749	0.0268203	2.75932	371.712	218.938	11.8948	49.4377	5.96654	4.58827	1.36634	167.482
SBF5	g	Count	9150	6679.5	2470.5	175.653	7.20367	16.3277	13.3259	148.434	0.303879	0.153155	1356.3	735.117	408.248	78.9288	18.9131	0.14374	152.904	569.716	4.83707	122.474	234.334	39.4367	8.00561	6.88482	1.12078	4.87541	0.0183313	4.72299	380.457	177.673	26.2515	63.1559	3.52444	2.87242	0.637923	208.51
SBF5	j	Count	9000	5760	3240	227.772	4.55533	21.1186	13.3034	203.063	0.221394	0.131065	1717.2	959.915	497.988	85.8239	14.0158	0.121657	313.892	619.145	9.54155	231.066	169.316	77.1881	2.9864	2.06062	0.925784	2.84007	0.0710947	1.96171	482.76	253.932	17.8621	69.0347	16.8806	12.9305	3.89942	401.76
SBF6	a	Count	7000	5040	1960	286.16	9.77573	35.5316	27.4623	243.367	2.28928	1.37815	1236.76	870.679	295.586	24.1923	7.80396	1.45934	469.296	381.357	15.6722	217.847	66.8024	10.6411	35.3859	30.6796	4.70632	22.5762	0.284565	20.0951	180.32	94.8483	4.86864	37.3262	5.06089	3.84627	1.21461	225.4
SBF6	d	Count	8400	6300	2100	543.9	19.8077	56.3306	47.2292	469.422	2.1756	1.30971	1140.3	811.894	277.093	11.1453	4.95346	0.951065	508.245	292.282	7.30704	228.602	41.0097	7.20442	27.5502	24.6023	2.94787	17.8249	0.168819	16.4589	228.9	137.34	8.2404	36.624	7.78693	6.22955	1.55739	178.5
SBF6	g	Count	14000	9940	4060	718.62	16.0431	68.55	111.301	571.25	9.34206	5.19419	2241.12	1600.16	551.316	22.2678	12.371	2.88244	998.5	585.658	9.60096	454.284	84.9026	11.5776	76.44	65.4326	10.9309	45.176	0.289125	40.6991	422.24	280.79	2.1112	53.6245	6.9144	6.00861	0.905786	227.36
SBF6	j	Count	NA	NA	NA	NA	NA	NA	NA	NA	NA	NA	NA	NA	NA	NA	NA	NA	NA	NA	NA	NA	NA	NA	NA	NA	NA	NA	0.165522	NA	NA	NA	NA	NA	NA	NA	NA	NA
SBF7	a	Count	7500	4350	3150	396.9	25.7556	1.83759	127.815	229.699	8.3349	6.22617	2138.85	1296.14	562.518	108.921	24.6887	0.172821	623.445	620.853	34.9959	195.194	227.257	136.129	21.6334	18.9076	2.72581	14.3646	0.0817721	13.292	538.65	182.602	26.3939	173.445	45.3627	35.519	9.79834	195.3
SBF7	d	Count	6575	3550.5	3024.5	556.508	57.3224	26.5909	172.249	312.834	6.6781	4.39419	1872.17	1127.04	531.695	75.3266	35.925	0.251475	490.264	607.477	14.6516	188.22	242.453	97.8319	32.1378	30.1452	2.02468	21.4037	0.0542825	20.7701	547.434	164.778	22.4448	167.515	57.3318	48.3307	8.88643	166.347
SBF7	g	Count	15000	10650	4350	813.45	53.6645	39.6848	255.455	478.131	9.7614	6.63775	2531.7	1511.42	741.788	86.9335	39.7831	0.278482	622.707	855.466	13.6028	249.983	324.903	162.452	27.3886	25.307	2.08153	21.5822	0.059884	20.7011	917.85	277.191	47.7282	301.055	76.7671	66.1732	10.4403	313.2
SBF7	j	Count	11800	6726	5074	1009.73	53.1963	51.2275	318.722	609.852	11.107	7.24175	3095.14	1296.86	1222.58	109.506	52.865	0.264325	603.042	635.463	40.2028	265.3	529.377	414.455	19.4018	18.6258	0.776074	17.6363	0.0319905	17.173	745.878	131.275	10.4423	267.024	91.534	85.7673	5.58357	299.366
SBF8	a	Count	7000	3710	3290	319.13	24.0348	19.7399	79.7898	199.393	7.97825	4.22049	2303	1653.55	531.993	40.3025	19.3452	0.116071	955.754	648.193	31.4175	368.671	118.102	44.1554	52.7329	45.614	7.11895	27.9485	0.127356	25.7263	569.17	218.561	32.4427	198.071	46.1037	39.6492	6.36231	322.42
SBF8	d	Count	7650	4437	3213	420.903	35.5034	30.052	111.512	259.069	5.47174	3.66059	1947.08	1388.27	449.775	29.4982	15.3391	0.0920345	810.748	520.6	44.4245	291.904	94.9025	61.1694	10.8288	9.48607	1.34278	8.33821	0.0454986	7.68372	620.109	163.709	30.3853	264.166	57.2019	53.1406	3.94693	420.903
SBF8	g	Count	13000	6630	6370	1076.53	79.3446	77.6885	215.765	732.911	9.68877	6.01673	3662.75	2490.67	926.676	67.3946	21.0608	0.421216	1601.5	767.126	102.117	672.767	156.608	95.4476	40.5052	37.3863	3.1189	34.551	0.0738752	32.713	1223.04	492.885	55.0368	347.343	90.7413	80.669	9.98154	668.85
SBF8	j	Count	7350	4263	3087	472.311	23.6614	47.4215	130.297	303.984	4.2508	2.83953	1747.24	1331.4	352.943	14.8341	8.90045	0.0890045	926.653	368.797	25.2966	271.413	45.5296	35.2943	20.3751	18.9692	1.40588	12.3473	0.0298204	11.9317	623.574	163.376	29.308	298.068	50.2561	45.2808	4.9251	453.789
SBF9	a	Count	5250	2572.5	2677.5	187.425	10.9936	23.0039	58.8914	111.669	2.9988	1.66433	1743.05	1099.87	552.548	19.2904	11.3473	0.158862	364.056	625.824	93.4886	256.935	85.6449	201.68	24.2196	21.7976	2.42196	20.8773	0.151035	19.0947	487.305	257.784	23.3906	75.045	45.1412	35.3907	9.56994	385.56
SBF9	d	Count	6775	3726.25	3048.75	317.07	42.4436	30.5715	107.444	151.344	5.70726	3.00202	1774.37	1124.95	569.574	14.4576	8.26148	0.173491	373.484	686.221	51.7478	292.761	87.1448	180.555	19.0839	17.3282	1.75572	17.5763	0.115034	16.1672	777.431	505.33	24.8778	82.4077	36.4945	30.0715	6.31355	350.606
SBF9	g	Count	8050	5957	2093	217.672	13.9029	17.3217	74.8878	119.46	4.78878	2.63862	1247.43	810.828	391.692	5.20427	5.94774	0.172484	292.709	483.254	25.9465	196.238	63.8459	126.125	18.0924	16.6269	1.46549	15.9032	0.110006	14.8811	462.553	310.836	23.1276	44.8676	22.9819	18.6383	4.29761	196.742
SBF9	j	Count	8450	6422	2028	202.8	17.9872	16.4756	71.5716	98.6561	7.9092	5.18053	1210.72	785.755	369.268	10.1192	6.50518	0.221176	249.084	471.453	55.7886	184.265	48.0049	130.352	10.5874	9.58163	1.00581	10.1534	0.101614	9.26544	438.048	211.577	11.3892	45.995	22.0263	16.718	5.22024	225.108

## Sheet: Legend
Table S5: Anonymyzed raw data of longitudinal study cohort (n= 43)
