# Supplementary material for: Characterization of biological variation of peripheral blood immune cytome in an Indian cohort
Source: Sci Rep. 2019 Oct 14;9:14735. doi: 10.1038/s41598-019-51294-7 (PMC6791881; doi:10.1038/s41598-019-51294-7)
Supplement: Supplementary file 7 — Supplementary Dataset 6 [file 41598_2019_51294_MOESM7_ESM.xlsx]

## Sheet: TableS6
SUPPLEMENTARY TABLE Characterization of biological variation of peripheral blood immune cytome in an Indian cohort (Parna Kanodia, Gurvinder Kaur, Poonam Coshic, Kabita Chatterjee, Teresa Neeman, Anna George, Satyajit Rath, Vineeta Bal, Savit B Prabhu)
Table S6: P-values for the comparison of between-individual and within-individual variation for all immune cell subsets.
Subset	Pval	FDR
Neutrophil	0.520958	0.53628
Lymphomonocyte	0.520958	0.53628
B cell	0.00199601	0.00410943
B1	0.00399202	0.00665336
B immature	0.00399202	0.00665336
B memory	0.00598802	0.0095264
B naive	0.00199601	0.00410943
Plasmablast	0.0718563	0.0833816
Plasmablast IgA	0.0698603	0.0833816
T cell	0.189621	0.207398
CD4	0.00199601	0.00410943
CD8	0.00199601	0.00410943
Gamma delta T	0.00399202	0.00665336
NKT	0.00199601	0.00410943
iNKT	0.0399202	0.0517484
CD4 naive	0.00199601	0.00410943
CD4 memory	0.00199601	0.00410943
CD4 EMRA	0.0738523	0.0833816
CD8 naive	0.00199601	0.00410943
CD8 memory	0.00199601	0.00410943
CD8 EMRA	0.00199601	0.00410943
Treg	0.00199601	0.00410943
iTreg	0.00399202	0.00665336
nTreg	0.00199601	0.00410943
CD39Treg	0.00199601	0.00410943
CD39iTreg	0.0698603	0.0833816
CD39nTreg	0.00199601	0.00410943
Monocyte	0.0379242	0.0510517
Monocyte Classical	0.0339321	0.047505
Monocyte Inflammatory	0.720559	0.720559
Monocyte Patrolling	0.00199601	0.00410943
DC	0.00199601	0.00410943
mDC	0.0259481	0.037841
pDC	0.0259481	0.037841
NK cell	0.00199601	0.00410943
