# Supplementary material for: Characterization of biological variation of peripheral blood immune cytome in an Indian cohort
Source: Sci Rep. 2019 Oct 14;9:14735. doi: 10.1038/s41598-019-51294-7 (PMC6791881; doi:10.1038/s41598-019-51294-7)
Supplement: Supplementary file 8 — Supplementary Dataset 7 [file 41598_2019_51294_MOESM8_ESM.xlsx]

## Sheet: TableS7
SUPPLEMENTARY TABLE Characterization of biological variation of peripheral blood immune cytome in an Indian cohort (Parna Kanodia, Gurvinder Kaur, Poonam Coshic, Kabita Chatterjee, Teresa Neeman, Anna George, Satyajit Rath, Vineeta Bal, Savit B Prabhu)
Table S7: Correlation coefficients and p values of correlation between mean fluctuation within individuals and variance within individuals. FDR indicates p values after multiple correction (FDR).
Subset	Rho	P	FDR	Significance
T cell	-0.495319	0.000732681	0.00127255	Adj. p < 0.05
B naive	-0.293718	0.0559165	0.080228	Adj. p > 0.05
mDC	-0.261638	0.0901168	0.118954	Adj. p > 0.05
CD4	-0.226216	0.144656	0.170488	Adj. p > 0.05
CD4 memory	-0.103594	0.508563	0.541374	Adj. p > 0.05
Monocyte Classical	-0.0291453	0.852817	0.852817	Adj. p > 0.05
CD8 naive	0.0733917	0.639991	0.65999	Adj. p > 0.05
CD8	0.115222	0.461881	0.508069	Adj. p > 0.05
CD4 naive	0.173211	0.266668	0.303449	Adj. p > 0.05
B memory	0.231954	0.134471	0.164353	Adj. p > 0.05
pDC	0.236635	0.126565	0.16064	Adj. p > 0.05
Treg	0.274992	0.0743109	0.102177	Adj. p > 0.05
CD8 memory	0.32241	0.034983	0.0524745	Adj. p > 0.05
nTreg	0.338266	0.0265101	0.0416588	Adj. p < 0.05
Monocyte	0.466928	0.00159683	0.00263477	Adj. p < 0.05
Monocyte Patrolling	0.496243	0.000713506	0.00127255	Adj. p < 0.05
CD39Treg	0.505436	0.000545917	0.00105972	Adj. p < 0.05
Monocyte Inflammatory	0.560372	9.31072e-05	0.000192034	Adj. p < 0.05
B cell	0.593627	2.7183e-05	5.98027e-05	Adj. p < 0.05
B immature	0.59405	2.67377e-05	5.98027e-05	Adj. p < 0.05
CD8 EMRA	0.637723	4.23485e-06	1.075e-05	Adj. p < 0.05
CD39nTreg	0.638931	4.00796e-06	1.075e-05	Adj. p < 0.05
NK cell	0.66415	1.19966e-06	3.59899e-06	Adj. p < 0.05
Gamma delta T	0.689369	3.18627e-07	1.05147e-06	Adj. p < 0.05
Dendritic cell	0.694503	2.39316e-07	8.7749e-07	Adj. p < 0.05
NKT	0.698127	1.94838e-07	8.03707e-07	Adj. p < 0.05
iTreg	0.713078	8.07373e-08	3.80618e-07	Adj. p < 0.05
CD4 EMRA	0.774116	1.1386e-09	6.26228e-09	Adj. p < 0.05
CD39iTreg	0.800362	1.18565e-10	7.82532e-10	Adj. p < 0.05
B1	0.861522	1.2168e-13	1.00386e-12	Adj. p < 0.05
Plasmablast IgA+	0.908789	0	0	Adj. p < 0.05
Plasmablast	0.92184	0	0	Adj. p < 0.05
iNKT	0.923135	0	0	Adj. p < 0.05
