# Supplementary material for: Characterization of biological variation of peripheral blood immune cytome in an Indian cohort
Source: Sci Rep. 2019 Oct 14;9:14735. doi: 10.1038/s41598-019-51294-7 (PMC6791881; doi:10.1038/s41598-019-51294-7)
Supplement: Supplementary file 9 — Supplementary Dataset 8 [file 41598_2019_51294_MOESM9_ESM.xlsx]

## Sheet: TableS8
SUPPLEMENTARY TABLE Characterization of biological variation of peripheral blood immune cytome in an Indian cohort (Parna Kanodia, Gurvinder Kaur, Poonam Coshic, Kabita Chatterjee, Teresa Neeman, Anna George, Satyajit Rath, Vineeta Bal, Savit B Prabhu)
Table S8 : Table of correlation coefficients and p values for correlation between each baseline levels of each subset with the others
Variable 1	Variable 2	Correlation coefficient	P-value	Adjusted P (FDR)
B cell	B immature	0.297278	0.0528729	0.317238
B cell	B memory	-0.214739	0.166715	0.563775
B immature	B memory	-0.0936308	0.550373	0.839876
B cell	B naive	0.263667	0.0875608	0.400268
B immature	B naive	0.128893	0.410082	0.761101
B memory	B naive	-0.927665	0	0
B cell	B1	-0.130323	0.404865	0.761101
B immature	B1	-0.285499	0.063481	0.344841
B memory	B1	0.0312594	0.84227	0.948939
B naive	B1	-0.253247	0.101307	0.422936
B cell	CD39iTreg	-0.119299	0.446076	0.790363
B immature	CD39iTreg	-0.141654	0.364883	0.735362
B memory	CD39iTreg	0.0951374	0.543948	0.837331
B naive	CD39iTreg	-0.159619	0.306579	0.706873
B1	CD39iTreg	-0.113712	0.46781	0.801961
B cell	CD39nTreg	0.222591	0.151376	0.532843
B immature	CD39nTreg	-0.213237	0.169773	0.563775
B memory	CD39nTreg	-0.000302024	0.998466	0.99885
B naive	CD39nTreg	-0.0579885	0.711858	0.894907
B1	CD39nTreg	0.0141951	0.928013	0.968361
CD39iTreg	CD39nTreg	0.348384	0.022054	0.20429
B cell	CD39Treg	0.0880399	0.574527	0.845847
B immature	CD39Treg	-0.179862	0.248451	0.639571
B memory	CD39Treg	0.0425853	0.78628	0.918448
B naive	CD39Treg	-0.117034	0.45482	0.797232
B1	CD39Treg	-0.0172153	0.91275	0.964669
CD39iTreg	CD39Treg	0.598158	2.27417e-05	0.000631119
CD39nTreg	CD39Treg	0.925249	0	0
B cell	CD4	-0.0425114	0.786642	0.918448
B immature	CD4	0.115533	0.460666	0.797481
B memory	CD4	0.000226526	0.99885	0.99885
B naive	CD4	0.0585193	0.709336	0.893864
B1	CD4	0.0710537	0.650712	0.858939
CD39iTreg	CD4	-0.0200098	0.898656	0.961731
CD39nTreg	CD4	-0.35021	0.021321	0.201027
CD39Treg	CD4	-0.339789	0.0257951	0.212809
B cell	CD4 EMRA	0.021369	0.891812	0.961731
B immature	CD4 EMRA	0.15714	0.314252	0.718291
B memory	CD4 EMRA	0.228263	0.140959	0.50977
B naive	CD4 EMRA	-0.325745	0.0330374	0.237624
B1	CD4 EMRA	0.137803	0.378196	0.742887
CD39iTreg	CD4 EMRA	0.0310341	0.843393	0.948939
CD39nTreg	CD4 EMRA	0.25673	0.0965395	0.422936
CD39Treg	CD4 EMRA	0.266697	0.0838482	0.393546
CD4	CD4 EMRA	-0.484558	0.000992158	0.0158745
B cell	CD4 memory	0.15071	0.334708	0.729399
B immature	CD4 memory	0.151395	0.33249	0.728442
B memory	CD4 memory	0.26714	0.0833159	0.393546
B naive	CD4 memory	-0.210208	0.176061	0.570308
B1	CD4 memory	-0.286167	0.0628366	0.344841
CD39iTreg	CD4 memory	0.00483238	0.975465	0.990473
CD39nTreg	CD4 memory	0.223497	0.149675	0.532395
CD39Treg	CD4 memory	0.197674	0.203863	0.604717
CD4	CD4 memory	-0.336618	0.0273026	0.221575
CD4 EMRA	CD4 memory	0.078076	0.618729	0.851881
B cell	CD4 naive	-0.137723	0.378478	0.742887
B immature	CD4 naive	-0.143316	0.359229	0.735362
B memory	CD4 naive	-0.292812	0.0567131	0.332717
B naive	CD4 naive	0.252945	0.101729	0.422936
B1	CD4 naive	0.233917	0.131112	0.497753
CD39iTreg	CD4 naive	-0.0422833	0.78776	0.918448
CD39nTreg	CD4 naive	-0.266385	0.0842248	0.393546
CD39Treg	CD4 naive	-0.251284	0.104073	0.428618
CD4	CD4 naive	0.370219	0.0145382	0.150276
CD4 EMRA	CD4 naive	-0.184543	0.236144	0.630805
CD4 memory	CD4 naive	-0.986258	0	0
B cell	CD8	-0.0137421	0.930305	0.968838
B immature	CD8	-0.0792087	0.613633	0.851881
B memory	CD8	0.152371	0.329346	0.728442
B naive	CD8	-0.168982	0.278697	0.670967
B1	CD8	-0.0890969	0.569924	0.84528
CD39iTreg	CD8	-0.0228028	0.8846	0.961731
CD39nTreg	CD8	0.129568	0.407615	0.761101
CD39Treg	CD8	0.133947	0.391811	0.752277
CD4	CD8	-0.809152	5.15277e-11	3.02296e-09
CD4 EMRA	CD8	0.53279	0.000235022	0.00459599
CD4 memory	CD8	0.223195	0.15024	0.532395
CD4 naive	CD8	-0.260646	0.0913868	0.408917
B cell	CD8 EMRA	-0.16868	0.279569	0.670967
B immature	CD8 EMRA	-0.0718088	0.647241	0.858652
B memory	CD8 EMRA	0.307007	0.0452303	0.28773
B naive	CD8 EMRA	-0.377378	0.0126055	0.133684
B1	CD8 EMRA	0.0456056	0.771514	0.918448
CD39iTreg	CD8 EMRA	0.360918	0.0174201	0.167917
CD39nTreg	CD8 EMRA	0.11492	0.463064	0.799012
CD39Treg	CD8 EMRA	0.280731	0.0682286	0.353183
CD4	CD8 EMRA	-0.316608	0.0385923	0.254709
CD4 EMRA	CD8 EMRA	0.445502	0.00275542	0.0393206
CD4 memory	CD8 EMRA	0.252945	0.101729	0.422936
CD4 naive	CD8 EMRA	-0.34174	0.0249029	0.20871
CD8	CD8 EMRA	0.360918	0.0174201	0.167917
B cell	CD8 memory	-0.0838115	0.593109	0.851881
B immature	CD8 memory	0.0623702	0.691128	0.881453
B memory	CD8 memory	0.076412	0.626248	0.851881
B naive	CD8 memory	-0.0428873	0.7848	0.918448
B1	CD8 memory	-0.0629719	0.688299	0.881453
CD39iTreg	CD8 memory	-0.194956	0.210277	0.611661
CD39nTreg	CD8 memory	0.0439444	0.779626	0.918448
CD39Treg	CD8 memory	-0.00679553	0.965503	0.990473
CD4	CD8 memory	-0.194133	0.212247	0.611661
CD4 EMRA	CD8 memory	-0.0804168	0.608216	0.851881
CD4 memory	CD8 memory	0.525521	0.000296082	0.00558326
CD4 naive	CD8 memory	-0.496527	0.000707722	0.0120541
CD8	CD8 memory	-0.0342797	0.827252	0.944769
CD8 EMRA	CD8 memory	-0.0477197	0.761226	0.918448
B cell	CD8 naive	0.189369	0.2239	0.622629
B immature	CD8 naive	0.0197833	0.899797	0.961731
B memory	CD8 naive	-0.26714	0.0833159	0.393546
B naive	CD8 naive	0.284959	0.0640045	0.344841
B1	CD8 naive	0.0249169	0.873983	0.960052
CD39iTreg	CD8 naive	-0.200997	0.196211	0.598991
CD39nTreg	CD8 naive	-0.142706	0.361297	0.735362
CD39Treg	CD8 naive	-0.244337	0.114324	0.450472
CD4	CD8 naive	0.326047	0.0328656	0.237624
CD4 EMRA	CD8 naive	-0.188319	0.226526	0.622995
CD4 memory	CD8 naive	-0.588795	3.27838e-05	0.000824278
CD4 naive	CD8 naive	0.633494	5.12546e-06	0.000159191
CD8	CD8 naive	-0.188312	0.226544	0.622995
CD8 EMRA	CD8 naive	-0.675929	6.56244e-07	2.30998e-05
CD8 memory	CD8 naive	-0.669435	9.18209e-07	3.03009e-05
B cell	Dendritic cell	0.165509	0.28884	0.68389
B immature	Dendritic cell	-0.100276	0.522309	0.813643
B memory	Dendritic cell	0.499849	0.000642959	0.0113161
B naive	Dendritic cell	-0.478254	0.00117962	0.0183189
B1	Dendritic cell	0.208698	0.179258	0.575304
CD39iTreg	Dendritic cell	0.0918152	0.558164	0.844444
CD39nTreg	Dendritic cell	-0.123075	0.43171	0.78601
CD39Treg	Dendritic cell	-0.108124	0.490097	0.809621
CD4	Dendritic cell	0.15653	0.316158	0.719168
CD4 EMRA	Dendritic cell	-0.0342055	0.827621	0.944769
CD4 memory	Dendritic cell	0.172455	0.26879	0.657042
CD4 naive	Dendritic cell	-0.194201	0.212083	0.611661
CD8	Dendritic cell	-0.0829055	0.597125	0.851881
CD8 EMRA	Dendritic cell	0.281939	0.0669998	0.353183
CD8 memory	Dendritic cell	0.0302024	0.84754	0.948939
CD8 naive	Dendritic cell	-0.231954	0.134471	0.500004
B cell	Gamma delta T	-0.153277	0.326444	0.728261
B immature	Gamma delta T	-0.306188	0.0458369	0.288118
B memory	Gamma delta T	-0.0292963	0.852062	0.951139
B naive	Gamma delta T	-0.0863787	0.581796	0.845847
B1	Gamma delta T	0.0457566	0.770778	0.918448
CD39iTreg	Gamma delta T	0.166113	0.287059	0.682735
CD39nTreg	Gamma delta T	0.304893	0.0468098	0.290771
CD39Treg	Gamma delta T	0.344911	0.0235071	0.20871
CD4	Gamma delta T	-0.596897	2.3906e-05	0.000631119
CD4 EMRA	Gamma delta T	0.141654	0.364883	0.735362
CD4 memory	Gamma delta T	0.196315	0.207052	0.610747
CD4 naive	Gamma delta T	-0.216702	0.162779	0.554499
CD8	Gamma delta T	0.178496	0.252122	0.639571
CD8 EMRA	Gamma delta T	0.232256	0.13395	0.500004
CD8 memory	Gamma delta T	0.333132	0.0290434	0.228879
CD8 naive	Gamma delta T	-0.406373	0.00685052	0.0803795
Dendritic cell	Gamma delta T	-0.0872848	0.577826	0.845847
B cell	iNKT	-0.0593476	0.705405	0.891038
B immature	iNKT	0.177219	0.255586	0.639571
B memory	iNKT	-0.0422833	0.78776	0.918448
B naive	iNKT	0.0995168	0.525478	0.813643
B1	iNKT	-0.476442	0.00123905	0.0186919
CD39iTreg	iNKT	0.0792812	0.613307	0.851881
CD39nTreg	iNKT	0.169586	0.276957	0.670967
CD39Treg	iNKT	0.19556	0.20884	0.611661
CD4	iNKT	-0.110394	0.48098	0.80369
CD4 EMRA	iNKT	0.193755	0.213155	0.611661
CD4 memory	iNKT	0.0191785	0.902846	0.961901
CD4 naive	iNKT	-0.00166113	0.991565	0.996105
CD8	iNKT	0.160526	0.303806	0.705645
CD8 EMRA	iNKT	-0.0567804	0.71761	0.89574
CD8 memory	iNKT	0.111749	0.475579	0.802254
CD8 naive	iNKT	0.00151012	0.992332	0.996105
Dendritic cell	iNKT	-0.539112	0.000191424	0.00388738
Gamma delta T	iNKT	0.0684083	0.662927	0.870383
B cell	iTreg	-0.101027	0.519181	0.813643
B immature	iTreg	-0.0773965	0.621795	0.851881
B memory	iTreg	-0.025974	0.868683	0.960052
B naive	iTreg	-0.00498339	0.974699	0.990473
B1	iTreg	-0.253549	0.100887	0.422936
CD39iTreg	iTreg	0.809725	4.87281e-11	3.02296e-09
CD39nTreg	iTreg	0.325279	0.0333034	0.237624
CD39Treg	iTreg	0.545153	0.000156744	0.00359829
CD4	iTreg	-0.142712	0.361279	0.735362
CD4 EMRA	iTreg	0.0212935	0.892192	0.961731
CD4 memory	iTreg	-0.089701	0.567301	0.84528
CD4 naive	iTreg	0.0721836	0.645521	0.858652
CD8	iTreg	0.0421323	0.788501	0.918448
CD8 EMRA	iTreg	0.230897	0.136306	0.502692
CD8 memory	iTreg	-0.21051	0.175426	0.570308
CD8 naive	iTreg	-0.0761099	0.627617	0.851881
Dendritic cell	iTreg	-0.0430384	0.78406	0.918448
Gamma delta T	iTreg	0.264422	0.086624	0.400268
iNKT	iTreg	0.254455	0.0996334	0.422936
B cell	mDC	0.216718	0.162746	0.554499
B immature	mDC	0.148763	0.34106	0.732508
B memory	mDC	0.121423	0.437964	0.787936
B naive	mDC	-0.0824587	0.59911	0.851881
B1	mDC	-0.280903	0.0680524	0.353183
CD39iTreg	mDC	0.0254474	0.871323	0.960052
CD39nTreg	mDC	0.0199351	0.899033	0.961731
CD39Treg	mDC	-0.0549724	0.726248	0.902256
CD4	mDC	0.116066	0.458586	0.797481
CD4 EMRA	mDC	0.00860865	0.956307	0.986192
CD4 memory	mDC	0.153138	0.32689	0.728261
CD4 naive	mDC	-0.132598	0.396641	0.755463
CD8	mDC	0.0166881	0.915413	0.964746
CD8 EMRA	mDC	0.0812505	0.604491	0.851881
CD8 memory	mDC	-0.100657	0.52072	0.813643
CD8 naive	mDC	0.0337537	0.829863	0.944769
Dendritic cell	mDC	-0.0177452	0.910076	0.964669
Gamma delta T	mDC	-0.115759	0.459781	0.797481
iNKT	mDC	0.0997508	0.524499	0.813643
iTreg	mDC	-0.06494	0.679073	0.880959
B cell	Monocyte	0.00498339	0.974699	0.990473
B immature	Monocyte	-0.147695	0.344577	0.732508
B memory	Monocyte	0.266536	0.0840424	0.393546
B naive	Monocyte	-0.228934	0.139763	0.50893
B1	Monocyte	-0.00604047	0.969334	0.990473
CD39iTreg	Monocyte	0.0415282	0.791465	0.918448
CD39nTreg	Monocyte	-0.20145	0.195184	0.598991
CD39Treg	Monocyte	-0.203866	0.189768	0.589397
CD4	Monocyte	0.177219	0.255586	0.639571
CD4 EMRA	Monocyte	-0.421943	0.00482852	0.0637365
CD4 memory	Monocyte	0.230444	0.137098	0.502692
CD4 naive	Monocyte	-0.213531	0.169172	0.563775
CD8	Monocyte	-0.147539	0.345095	0.732508
CD8 EMRA	Monocyte	0.134098	0.391272	0.752277
CD8 memory	Monocyte	0.00558744	0.971633	0.990473
CD8 naive	Monocyte	-0.107973	0.490707	0.809621
Dendritic cell	Monocyte	0.608124	1.52114e-05	0.000446202
Gamma delta T	Monocyte	-0.127907	0.413704	0.761101
iNKT	Monocyte	-0.540471	0.000183066	0.00386636
iTreg	Monocyte	-0.0995168	0.525478	0.813643
mDC	Monocyte	-0.0241637	0.877763	0.960052
B cell	Monocyte Classical	-0.397614	0.00828216	0.0934638
B immature	Monocyte Classical	0.120436	0.441722	0.787936
B memory	Monocyte Classical	-0.147992	0.343599	0.732508
B naive	Monocyte Classical	0.013138	0.933361	0.970108
B1	Monocyte Classical	0.077167	0.622831	0.851881
CD39iTreg	Monocyte Classical	0.0744488	0.635167	0.857719
CD39nTreg	Monocyte Classical	-0.110541	0.480393	0.80369
CD39Treg	Monocyte Classical	0.0161583	0.918089	0.965639
CD4	Monocyte Classical	0.0419074	0.789604	0.918448
CD4 EMRA	Monocyte Classical	0.0661457	0.673443	0.877971
CD4 memory	Monocyte Classical	-0.21187	0.172591	0.566014
CD4 naive	Monocyte Classical	0.18514	0.234604	0.630805
CD8	Monocyte Classical	-0.10299	0.511052	0.813643
CD8 EMRA	Monocyte Classical	0.0240109	0.878531	0.960052
CD8 memory	Monocyte Classical	-0.143159	0.359759	0.735362
CD8 naive	Monocyte Classical	0.0761099	0.627617	0.851881
Dendritic cell	Monocyte Classical	-0.409846	0.00634516	0.0779126
Gamma delta T	Monocyte Classical	0.0631229	0.687589	0.881453
iNKT	Monocyte Classical	0.0623679	0.691139	0.881453
iTreg	Monocyte Classical	0.177741	0.254166	0.639571
mDC	Monocyte Classical	-0.189308	0.224052	0.622629
Monocyte	Monocyte Classical	-0.207943	0.180872	0.575304
B cell	Monocyte Inflammatory	0.0250708	0.873211	0.960052
B immature	Monocyte Inflammatory	0.0419121	0.789581	0.918448
B memory	Monocyte Inflammatory	0.154729	0.321827	0.725771
B naive	Monocyte Inflammatory	-0.198981	0.20083	0.599086
B1	Monocyte Inflammatory	0.129432	0.408113	0.761101
CD39iTreg	Monocyte Inflammatory	0.00966585	0.950948	0.98451
CD39nTreg	Monocyte Inflammatory	-0.254861	0.0990752	0.422936
CD39Treg	Monocyte Inflammatory	-0.21363	0.168968	0.563775
CD4	Monocyte Inflammatory	-0.180562	0.246584	0.638216
CD4 EMRA	Monocyte Inflammatory	0.0148769	0.924565	0.966674
CD4 memory	Monocyte Inflammatory	0.139626	0.371859	0.735362
CD4 naive	Monocyte Inflammatory	-0.128072	0.413095	0.761101
CD8	Monocyte Inflammatory	0.335813	0.0276968	0.221575
CD8 EMRA	Monocyte Inflammatory	0.190523	0.221037	0.622629
CD8 memory	Monocyte Inflammatory	0.0744572	0.635128	0.857719
CD8 naive	Monocyte Inflammatory	-0.154352	0.323023	0.725771
Dendritic cell	Monocyte Inflammatory	0.343515	0.0241131	0.20871
Gamma delta T	Monocyte Inflammatory	-0.0656221	0.675886	0.878985
iNKT	Monocyte Inflammatory	-0.0774778	0.621427	0.851881
iTreg	Monocyte Inflammatory	-0.0382858	0.807426	0.928803
mDC	Monocyte Inflammatory	-0.117887	0.451517	0.79467
Monocyte	Monocyte Inflammatory	0.200113	0.198226	0.598991
Monocyte Classical	Monocyte Inflammatory	-0.140608	0.368473	0.735362
B cell	Monocyte Patrolling	0.331924	0.0296678	0.230361
B immature	Monocyte Patrolling	-0.0542153	0.729875	0.904634
B memory	Monocyte Patrolling	0.181667	0.243655	0.638216
B naive	Monocyte Patrolling	-0.0418303	0.789983	0.918448
B1	Monocyte Patrolling	-0.167774	0.282198	0.674211
CD39iTreg	Monocyte Patrolling	-0.140139	0.370088	0.735362
CD39nTreg	Monocyte Patrolling	-0.0608577	0.698259	0.887158
CD39Treg	Monocyte Patrolling	-0.199789	0.19897	0.598991
CD4	Monocyte Patrolling	0.0482501	0.758651	0.918448
CD4 EMRA	Monocyte Patrolling	-0.127232	0.416192	0.76302
CD4 memory	Monocyte Patrolling	0.141347	0.365936	0.735362
CD4 naive	Monocyte Patrolling	-0.103292	0.509807	0.813643
CD8	Monocyte Patrolling	0.0681063	0.664327	0.870383
CD8 EMRA	Monocyte Patrolling	-0.116732	0.455993	0.797232
CD8 memory	Monocyte Patrolling	0.0937783	0.549743	0.839876
CD8 naive	Monocyte Patrolling	0.0400181	0.798889	0.920989
Dendritic cell	Monocyte Patrolling	0.260646	0.0913868	0.408917
Gamma delta T	Monocyte Patrolling	-0.287979	0.0611167	0.343294
iNKT	Monocyte Patrolling	0.0601027	0.701829	0.888647
iTreg	Monocyte Patrolling	-0.164301	0.292423	0.689283
mDC	Monocyte Patrolling	0.300989	0.0498434	0.306015
Monocyte	Monocyte Patrolling	0.239203	0.12238	0.478643
Monocyte Classical	Monocyte Patrolling	-0.745998	9.40791e-09	4.13948e-07
Monocyte Inflammatory	Monocyte Patrolling	0.310364	0.042811	0.279064
B cell	NK cell	-0.0904595	0.564015	0.84528
B immature	NK cell	-0.00234086	0.988114	0.996105
B memory	NK cell	0.132593	0.396659	0.755463
B naive	NK cell	-0.00551214	0.972015	0.990473
B1	NK cell	0.0327708	0.834748	0.947085
CD39iTreg	NK cell	0.101257	0.518224	0.813643
CD39nTreg	NK cell	-0.200174	0.198088	0.598991
CD39Treg	NK cell	-0.146638	0.34808	0.732508
CD4	NK cell	0.107377	0.493118	0.809621
CD4 EMRA	NK cell	-0.0243147	0.877005	0.960052
CD4 memory	NK cell	-0.0767169	0.624867	0.851881
CD4 naive	NK cell	0.0640314	0.683326	0.881453
CD8	NK cell	0.0771699	0.622818	0.851881
CD8 EMRA	NK cell	0.11953	0.445189	0.790363
CD8 memory	NK cell	-0.238306	0.123831	0.479081
CD8 naive	NK cell	0.0874391	0.577151	0.845847
Dendritic cell	NK cell	0.120663	0.440857	0.787936
Gamma delta T	NK cell	-0.369313	0.0147999	0.150276
iNKT	NK cell	-0.0190282	0.903604	0.961901
iTreg	NK cell	0.0763393	0.626577	0.851881
mDC	NK cell	0.0928072	0.553901	0.840916
Monocyte	NK cell	0.105863	0.49927	0.810656
Monocyte Classical	NK cell	-0.207196	0.18248	0.576942
Monocyte Inflammatory	NK cell	0.288023	0.0610758	0.343294
Monocyte Patrolling	NK cell	0.344395	0.0237294	0.20871
B cell	NKT	-0.150408	0.335689	0.729399
B immature	NKT	-0.151395	0.33249	0.728442
B memory	NKT	0.0628209	0.689008	0.881453
B naive	NKT	-0.0797342	0.611274	0.851881
B1	NKT	-0.0401691	0.798145	0.920989
CD39iTreg	NKT	-0.0727877	0.642754	0.858652
CD39nTreg	NKT	0.253398	0.101097	0.422936
CD39Treg	NKT	0.184385	0.236552	0.630805
CD4	NKT	-0.42451	0.00455078	0.0616105
CD4 EMRA	NKT	0.325594	0.0331235	0.237624
CD4 memory	NKT	0.0418303	0.789983	0.918448
CD4 naive	NKT	-0.0442465	0.778149	0.918448
CD8	NKT	0.275294	0.0739805	0.372846
CD8 EMRA	NKT	0.06418	0.68263	0.881453
CD8 memory	NKT	0.267593	0.0827743	0.393546
CD8 naive	NKT	-0.159015	0.308437	0.708065
Dendritic cell	NKT	-0.321806	0.0353453	0.245557
Gamma delta T	NKT	0.506796	0.000524395	0.00954761
iNKT	NKT	0.542434	0.000171576	0.00377468
iTreg	NKT	0.0736937	0.638611	0.858652
mDC	NKT	-0.0899343	0.566289	0.84528
Monocyte	NKT	-0.44035	0.00312554	0.0434286
Monocyte Classical	NKT	-0.105557	0.500518	0.810656
Monocyte Inflammatory	NKT	0.0151029	0.923423	0.966674
Monocyte Patrolling	NKT	0.0154032	0.921905	0.966674
NK cell	NKT	-0.247065	0.110211	0.440846
B cell	nTreg	0.0860767	0.583122	0.845847
B immature	nTreg	-0.186507	0.231108	0.628996
B memory	nTreg	-0.121564	0.437425	0.787936
B naive	nTreg	0.089399	0.568612	0.84528
B1	nTreg	0.0197825	0.899801	0.961731
CD39iTreg	nTreg	0.325732	0.0330444	0.237624
CD39nTreg	nTreg	0.774992	1.06093e-09	5.09245e-08
CD39Treg	nTreg	0.790245	2.94494e-10	1.55493e-08
CD4	nTreg	-0.377166	0.0126595	0.133684
CD4 EMRA	nTreg	0.204478	0.188414	0.588654
CD4 memory	nTreg	-0.0318635	0.839262	0.948887
CD4 naive	nTreg	0.0051344	0.973932	0.990473
CD8	nTreg	0.183177	0.239691	0.635964
CD8 EMRA	nTreg	0.0786771	0.616022	0.851881
CD8 memory	nTreg	-0.0439444	0.779626	0.918448
CD8 naive	nTreg	-0.0486258	0.756829	0.918448
Dendritic cell	nTreg	-0.299305	0.0512001	0.310732
Gamma delta T	nTreg	0.286318	0.0626918	0.344841
iNKT	nTreg	0.281335	0.067612	0.353183
iTreg	nTreg	0.556176	0.000107754	0.0025861
mDC	nTreg	-0.14619	0.349569	0.732508
Monocyte	nTreg	-0.382513	0.0113582	0.12494
Monocyte Classical	nTreg	0.0554213	0.7241	0.90171
Monocyte Inflammatory	nTreg	-0.267397	0.0830086	0.393546
Monocyte Patrolling	nTreg	-0.156146	0.31736	0.719168
NK cell	nTreg	-0.0518745	0.741126	0.914286
NKT	nTreg	0.291604	0.0577894	0.335306
B cell	pDC	-0.205527	0.186107	0.584908
B immature	pDC	-0.143618	0.358206	0.735362
B memory	pDC	-0.135609	0.385911	0.750158
B naive	pDC	0.0995168	0.525478	0.813643
B1	pDC	0.267895	0.0824147	0.393546
CD39iTreg	pDC	-0.0336756	0.830251	0.944769
CD39nTreg	pDC	-0.0217457	0.889916	0.961731
CD39Treg	pDC	0.051042	0.74514	0.917096
CD4	pDC	-0.114396	0.46512	0.799946
CD4 EMRA	pDC	-0.0254464	0.871327	0.960052
CD4 memory	pDC	-0.146179	0.349606	0.732508
CD4 naive	pDC	0.12836	0.412039	0.761101
CD8	pDC	-0.0202356	0.897519	0.961731
CD8 EMRA	pDC	-0.0977046	0.533083	0.823005
CD8 memory	pDC	0.10148	0.517299	0.813643
CD8 naive	pDC	-0.0237088	0.880047	0.960052
Dendritic cell	pDC	0.00890969	0.954781	0.986192
Gamma delta T	pDC	0.11794	0.451311	0.79467
iNKT	pDC	-0.102084	0.514796	0.813643
iTreg	pDC	0.0607067	0.698973	0.887158
mDC	pDC	-0.999018	0	0
Monocyte	pDC	0.0300513	0.848294	0.948939
Monocyte Classical	pDC	0.191634	0.218305	0.619706
Monocyte Inflammatory	pDC	0.108514	0.488525	0.809621
Monocyte Patrolling	pDC	-0.307309	0.0450082	0.28773
NK cell	pDC	-0.107222	0.493746	0.809621
NKT	pDC	0.0854727	0.585778	0.847371
nTreg	pDC	0.145726	0.351118	0.732767
B cell	Plasmablast	-0.136449	0.382945	0.748869
B immature	Plasmablast	0.104436	0.505103	0.812191
B memory	Plasmablast	0.249641	0.10643	0.431732
B naive	Plasmablast	-0.417126	0.00538966	0.0694083
B1	Plasmablast	0.120592	0.441128	0.787936
CD39iTreg	Plasmablast	-0.0940874	0.548422	0.839876
CD39nTreg	Plasmablast	0.0860832	0.583093	0.845847
CD39Treg	Plasmablast	0.049007	0.754981	0.918448
CD4	Plasmablast	-0.0714367	0.648951	0.858762
CD4 EMRA	Plasmablast	0.323202	0.0345128	0.24297
CD4 memory	Plasmablast	0.0722646	0.64515	0.858652
CD4 naive	Plasmablast	-0.0803443	0.608541	0.851881
CD8	Plasmablast	0.00294495	0.985047	0.996105
CD8 EMRA	Plasmablast	0.174507	0.263048	0.645998
CD8 memory	Plasmablast	0.14317	0.359722	0.735362
CD8 naive	Plasmablast	-0.178811	0.25127	0.639571
Dendritic cell	Plasmablast	0.111833	0.475245	0.802254
Gamma delta T	Plasmablast	0.0823076	0.599781	0.851881
iNKT	Plasmablast	0.0441743	0.778502	0.918448
iTreg	Plasmablast	-0.0532357	0.734577	0.908329
mDC	Plasmablast	-0.226363	0.144388	0.518617
Monocyte	Plasmablast	0.00181228	0.990798	0.996105
Monocyte Classical	Plasmablast	0.212565	0.171153	0.564806
Monocyte Inflammatory	Plasmablast	0.0443681	0.777555	0.918448
Monocyte Patrolling	Plasmablast	-0.191799	0.217901	0.619706
NK cell	Plasmablast	-0.41397	0.0057873	0.0727546
NKT	Plasmablast	0.233406	0.13198	0.497753
nTreg	Plasmablast	-0.0370762	0.8134	0.933642
pDC	Plasmablast	0.21702	0.162147	0.554499
B cell	Plasmablast IgA+	-0.0572335	0.715451	0.89574
B immature	Plasmablast IgA+	0.025522	0.870949	0.960052
B memory	Plasmablast IgA+	0.276805	0.0723458	0.37086
B naive	Plasmablast IgA+	-0.451676	0.00236297	0.034657
B1	Plasmablast IgA+	0.175778	0.259534	0.643899
CD39iTreg	Plasmablast IgA+	-0.135458	0.386445	0.750158
CD39nTreg	Plasmablast IgA+	0.181214	0.244852	0.638216
CD39Treg	Plasmablast IgA+	0.123528	0.430004	0.785612
CD4	Plasmablast IgA+	-0.128138	0.412853	0.761101
CD4 EMRA	Plasmablast IgA+	0.397402	0.0083197	0.0934638
CD4 memory	Plasmablast IgA+	0.139837	0.371131	0.735362
CD4 naive	Plasmablast IgA+	-0.1492	0.33963	0.732508
CD8	Plasmablast IgA+	0.0694654	0.658035	0.86644
CD8 EMRA	Plasmablast IgA+	0.181365	0.244453	0.638216
CD8 memory	Plasmablast IgA+	0.11039	0.480996	0.80369
CD8 naive	Plasmablast IgA+	-0.146632	0.348098	0.732508
Dendritic cell	Plasmablast IgA+	0.0761099	0.627617	0.851881
Gamma delta T	Plasmablast IgA+	0.109937	0.482809	0.804175
iNKT	Plasmablast IgA+	0.0676533	0.666429	0.870977
iTreg	Plasmablast IgA+	-0.0865297	0.581133	0.845847
mDC	Plasmablast IgA+	-0.14098	0.367194	0.735362
Monocyte	Plasmablast IgA+	-0.0720326	0.646214	0.858652
Monocyte Classical	Plasmablast IgA+	0.169133	0.278261	0.670967
Monocyte Inflammatory	Plasmablast IgA+	0.00974136	0.950565	0.98451
Monocyte Patrolling	Plasmablast IgA+	-0.186953	0.229975	0.628996
NK cell	Plasmablast IgA+	-0.407596	0.00666867	0.0800241
NKT	Plasmablast IgA+	0.293869	0.0557846	0.330947
nTreg	Plasmablast IgA+	0.0570825	0.716171	0.89574
pDC	Plasmablast IgA+	0.132286	0.397763	0.755463
Plasmablast	Plasmablast IgA+	0.955448	0	0
B cell	T cell	-0.319541	0.0367316	0.250559
B immature	T cell	-0.175256	0.260974	0.643899
B memory	T cell	0.250831	0.104719	0.428618
B naive	T cell	-0.32543	0.0332169	0.237624
B1	T cell	0.34325	0.0242298	0.20871
CD39iTreg	T cell	-0.0303534	0.846787	0.948939
CD39nTreg	T cell	-0.152069	0.330317	0.728442
CD39Treg	T cell	-0.104198	0.506081	0.812191
CD4	T cell	0.258391	0.0943274	0.418528
CD4 EMRA	T cell	0.163703	0.294207	0.690406
CD4 memory	T cell	-0.220477	0.1554	0.53981
CD4 naive	T cell	0.180912	0.245653	0.638216
CD8	T cell	-0.0880399	0.574527	0.845847
CD8 EMRA	T cell	0.089399	0.568612	0.84528
CD8 memory	T cell	0.0270311	0.863388	0.960052
CD8 naive	T cell	-0.0733917	0.639991	0.858652
Dendritic cell	T cell	0.199487	0.199664	0.598991
Gamma delta T	T cell	0.00241619	0.987731	0.996105
iNKT	T cell	-0.0502869	0.748787	0.918448
iTreg	T cell	-0.207943	0.180872	0.575304
mDC	T cell	-0.112588	0.47225	0.802254
Monocyte	T cell	-0.175476	0.260367	0.643899
Monocyte Classical	T cell	0.112806	0.471387	0.802254
Monocyte Inflammatory	T cell	-0.020993	0.893704	0.961731
Monocyte Patrolling	T cell	-0.288281	0.0608337	0.343294
NK cell	T cell	-0.235738	0.128052	0.48994
NKT	T cell	0.0465116	0.7671	0.918448
nTreg	T cell	-0.190124	0.222024	0.622629
pDC	T cell	0.111749	0.475579	0.802254
Plasmablast	T cell	0.238013	0.124307	0.479081
Plasmablast IgA+	T cell	0.249169	0.107115	0.431732
B cell	Treg	0.076563	0.625564	0.851881
B immature	Treg	-0.16023	0.30471	0.705645
B memory	Treg	-0.1344	0.390197	0.752277
B naive	Treg	0.104651	0.504223	0.812191
B1	Treg	-0.0827545	0.597796	0.851881
CD39iTreg	Treg	0.485805	0.000958389	0.0158134
CD39nTreg	Treg	0.739354	1.48948e-08	6.04958e-07
CD39Treg	Treg	0.809574	4.94511e-11	3.02296e-09
CD4	Treg	-0.360705	0.0174913	0.167917
CD4 EMRA	Treg	0.185147	0.234586	0.630805
CD4 memory	Treg	-0.0498339	0.750978	0.918448
CD4 naive	Treg	0.0170643	0.913513	0.964669
CD8	Treg	0.177741	0.254166	0.639571
CD8 EMRA	Treg	0.128813	0.410377	0.761101
CD8 memory	Treg	-0.122169	0.435134	0.787936
CD8 naive	Treg	-0.0400181	0.798889	0.920989
Dendritic cell	Treg	-0.275143	0.0741455	0.372846
Gamma delta T	Treg	0.318786	0.0372034	0.250559
iNKT	Treg	0.318333	0.0374889	0.250559
iTreg	Treg	0.730142	2.75417e-08	1.03871e-06
mDC	Treg	-0.106169	0.498024	0.810656
Monocyte	Treg	-0.341891	0.0248349	0.20871
Monocyte Classical	Treg	0.0890969	0.569924	0.84528
Monocyte Inflammatory	Treg	-0.245346	0.112789	0.447763
Monocyte Patrolling	Treg	-0.160375	0.304267	0.705645
NK cell	Treg	-0.0325443	0.835875	0.947085
NKT	Treg	0.263365	0.0879377	0.400268
nTreg	Treg	0.963002	0	0
pDC	Treg	0.10601	0.498671	0.810656
Plasmablast	Treg	-0.0927282	0.55424	0.840916
Plasmablast IgA+	Treg	-0.0184234	0.906654	0.963205
T cell	Treg	-0.221685	0.153091	0.535311
