# Supplementary material for: Characterization of biological variation of peripheral blood immune cytome in an Indian cohort
Source: Sci Rep. 2019 Oct 14;9:14735. doi: 10.1038/s41598-019-51294-7 (PMC6791881; doi:10.1038/s41598-019-51294-7)
Supplement: Supplementary file 10 — Supplementary Dataset 9 [file 41598_2019_51294_MOESM10_ESM.xlsx]

## Sheet: TableS9
SUPPLEMENTARY TABLE Characterization of biological variation of peripheral blood immune cytome in an Indian cohort (Parna Kanodia, Gurvinder Kaur, Poonam Coshic, Kabita Chatterjee, Teresa Neeman, Anna George, Satyajit Rath, Vineeta Bal, Savit B Prabhu)
Table S9: Table of correlation coefficients and p values for correlation between each degree of fluctuation of each subset with the others.
Variable 1	Variable 2	Correlation coefficient	P-value	Adjusted P (FDR)
CD39nTreg	CD39Treg	0.922078	0	0
mDC	pDC	0.994715	0	0
Plasmablast	Plasmablast IgA+	0.941518	0	0
nTreg	Treg	0.944428	0	0
CD4 memory	CD4 naive	0.866657	5.90639e-14	6.23714e-12
B memory	B naive	0.769405	1.65543e-09	1.45678e-07
CD39Treg	Treg	0.670341	8.76602e-07	6.61208e-05
CD39nTreg	nTreg	0.665056	1.14635e-06	6.72524e-05
CD39Treg	nTreg	0.665962	1.09523e-06	6.72524e-05
CD39nTreg	Treg	0.604651	1.75268e-05	0.000925415
iNKT	NKT	0.58955	3.18444e-05	0.00152853
CD39iTreg	iTreg	0.5746	5.58851e-05	0.00245894
CD8 memory	CD8 naive	0.563727	8.27209e-05	0.00335974
Monocyte Inflammatory	Treg	-0.556424	0.000106835	0.00402921
iTreg	Treg	0.524464	0.000306063	0.0107734
CD8 EMRA	CD8 naive	0.519783	0.00035401	0.0109951
B1	iNKT	-0.519783	0.00035401	0.0109951
Monocyte Inflammatory	nTreg	-0.507494	0.00051363	0.0150665
CD4	CD8	0.502567	0.000593973	0.0165062
Monocyte	Monocyte Classical	0.484144	0.00100361	0.0264952
CD39nTreg	CD4 EMRA	0.455905	0.00212349	0.0533906
CD39nTreg	Plasmablast IgA+	0.449864	0.00247269	0.0593446
CD8 naive	Gamma delta T	0.440652	0.00310269	0.0712271
CD8 memory	T cell	0.418454	0.00522961	0.115051
CD39Treg	CD4 EMRA	0.411809	0.00607406	0.12335
nTreg	T cell	0.413168	0.00589231	0.12335
B immature	CD39Treg	0.397765	0.00825545	0.156178
Monocyte Patrolling	NK cell	0.397614	0.00828216	0.156178
CD4 EMRA	CD8 EMRA	0.395349	0.00869186	0.158252
CD39Treg	iTreg	0.387798	0.0101859	0.168067
Monocyte Classical	Monocyte Patrolling	0.388855	0.00996433	0.168067
iNKT	T cell	0.388402	0.0100588	0.168067
CD39Treg	Plasmablast IgA+	0.383117	0.0112186	0.179498
CD39nTreg	Plasmablast	0.381319	0.0116383	0.180737
CD8 naive	T cell	0.374207	0.0134328	0.202643
CD4 naive	CD8 memory	0.371791	0.0140937	0.206707
iTreg	nTreg	0.367261	0.0154075	0.219869
CD39nTreg	T cell	0.363485	0.0165802	0.230378
CD39nTreg	iTreg	0.356237	0.0190441	0.245251
B cell	T cell	0.356992	0.0187739	0.245251
T cell	Treg	0.357747	0.0185068	0.245251
B cell	B immature	0.350347	0.0212665	0.250821
CD39iTreg	CD39Treg	0.353066	0.0202152	0.250821
CD4	CD4 naive	0.351404	0.0208523	0.250821
CD4	CD8 naive	0.349139	0.0217483	0.250821
B memory	iNKT	0.348082	0.0221773	0.250821
B naive	Plasmablast	0.347718	0.0223268	0.250821
B immature	CD39nTreg	0.341589	0.024971	0.258523
B cell	CD8 memory	0.342646	0.0244972	0.258523
CD4 memory	Monocyte Patrolling	0.341589	0.024971	0.258523
NKT	nTreg	0.341891	0.0248349	0.258523
iNKT	iTreg	0.33434	0.02843	0.288674
iTreg	Monocyte Inflammatory	-0.327934	0.0318089	0.31102
NKT	T cell	0.328753	0.0313597	0.31102
Gamma delta T	T cell	0.326638	0.0325313	0.312301
Gamma delta T	NKT	0.32392	0.0340905	0.321425
CD39Treg	Plasmablast	0.322422	0.0349757	0.323986
B memory	Monocyte Patrolling	0.316068	0.0389435	0.35452
CD4 memory	CD8 memory	0.313953	0.0403424	0.36103
NKT	Treg	0.306554	0.045565	0.400972
B memory	T cell	0.301722	0.0492625	0.426403
CD4	CD4 memory	0.298399	0.0519424	0.429552
CD4 naive	CD8 naive	0.298248	0.0520669	0.429552
B naive	Plasmablast IgA+	0.299456	0.0510772	0.429552
B naive	CD8 EMRA	-0.293114	0.0564466	0.438291
CD8 EMRA	mDC	0.295077	0.0547384	0.438291
CD39nTreg	NKT	0.29402	0.055653	0.438291
CD8 memory	NKT	0.293869	0.0557846	0.438291
CD4	CD8 memory	0.291906	0.0575188	0.440144
B memory	CD39Treg	0.282996	0.0659391	0.442652
CD4	CD4 EMRA	0.278617	0.0704219	0.442652
B cell	CD4 naive	0.282392	0.0665436	0.442652
B immature	CD4 naive	-0.281788	0.0671525	0.442652
B memory	CD8 memory	0.280429	0.0685386	0.442652
B naive	iNKT	0.28209	0.0668475	0.442652
CD8	mDC	0.281184	0.0677658	0.442652
CD4 memory	Monocyte Classical	0.282392	0.0665436	0.442652
CD4 naive	Monocyte Patrolling	0.280429	0.0685386	0.442652
CD8 EMRA	pDC	0.286167	0.0628366	0.442652
CD8 naive	Plasmablast	-0.279835	0.0691509	0.442652
B immature	Plasmablast IgA+	0.283751	0.0651896	0.442652
CD4 EMRA	Plasmablast IgA+	0.279674	0.0693184	0.442652
NK cell	T cell	0.278617	0.0704219	0.442652
iNKT	Treg	0.279372	0.0696323	0.442652
nTreg	Plasmablast IgA+	0.276805	0.0723458	0.449395
B immature	B1	-0.272576	0.0769961	0.466969
CD39iTreg	CD39nTreg	0.271066	0.0787126	0.466969
B memory	NKT	0.273029	0.0764869	0.466969
Monocyte Patrolling	T cell	0.271821	0.0778506	0.466969
CD8 memory	Monocyte Patrolling	0.269405	0.0806352	0.47306
B memory	CD8 EMRA	-0.265932	0.0847738	0.484407
B immature	iNKT	0.265328	0.0855101	0.484407
B memory	Plasmablast	0.264734	0.0862391	0.484407
Monocyte	T cell	0.265479	0.0853256	0.484407
B cell	CD39nTreg	0.260193	0.0919717	0.502632
B immature	CD4 memory	-0.259438	0.0929529	0.502632
B cell	iNKT	0.257928	0.0949397	0.502632
CD8 memory	mDC	-0.257173	0.0959452	0.502632
Dendritic cell	nTreg	-0.257022	0.0961473	0.502632
CD8	pDC	0.258532	0.0941411	0.502632
CD39Treg	T cell	0.259136	0.0933477	0.502632
CD8 EMRA	Dendritic cell	0.252945	0.101729	0.526597
CD39nTreg	CD8 EMRA	0.250529	0.105152	0.530945
CD8 EMRA	Monocyte Classical	-0.250227	0.105586	0.530945
NKT	Plasmablast IgA+	0.251284	0.104073	0.530945
CD39iTreg	Dendritic cell	0.249169	0.107115	0.533556
CD8 memory	iNKT	0.247508	0.109553	0.540599
CD8	Monocyte Inflammatory	0.246158	0.111565	0.545429
CD39Treg	CD4 naive	-0.242978	0.116416	0.555927
B cell	Monocyte Classical	0.243582	0.115483	0.555927
pDC	Plasmablast	-0.242685	0.116871	0.555927
B cell	CD39Treg	0.238599	0.123355	0.566362
CD8 memory	Gamma delta T	0.238599	0.123355	0.566362
CD4 EMRA	nTreg	0.239958	0.121169	0.566362
CD8 memory	pDC	-0.239052	0.122624	0.566362
B1	CD8 memory	-0.229689	0.138426	0.566579
CD4	Dendritic cell	0.23286	0.132913	0.566579
CD4 memory	Dendritic cell	0.230142	0.137628	0.566579
CD39nTreg	Gamma delta T	0.233011	0.132654	0.566579
CD8 EMRA	Gamma delta T	0.236484	0.126814	0.566579
B naive	Monocyte Classical	0.232256	0.13395	0.566579
CD39Treg	NKT	0.234219	0.130601	0.566579
CD8 naive	NKT	0.233615	0.131625	0.566579
iTreg	NKT	0.230746	0.136569	0.566579
B immature	Plasmablast	0.230226	0.13748	0.566579
CD8 naive	Plasmablast IgA+	-0.231048	0.136043	0.566579
B immature	Treg	0.233766	0.131368	0.566579
CD4 EMRA	Treg	0.231954	0.134471	0.566579
Dendritic cell	Treg	-0.233917	0.131112	0.566579
CD39nTreg	CD4 memory	-0.227726	0.141922	0.567689
iNKT	nTreg	0.227877	0.141651	0.567689
CD4 memory	Treg	-0.228028	0.14138	0.567689
NK cell	Plasmablast IgA+	-0.22682	0.143558	0.569915
B cell	CD4 EMRA	0.224101	0.148549	0.577484
B naive	NKT	0.222893	0.150807	0.577484
CD8 memory	nTreg	0.223195	0.15024	0.577484
CD4 EMRA	Plasmablast	0.222826	0.150933	0.577484
NK cell	Plasmablast	-0.225016	0.146856	0.577484
CD39iTreg	CD8 EMRA	0.215796	0.164587	0.579347
CD4	CD8 EMRA	0.216249	0.163681	0.579347
CD8	CD8 EMRA	0.217306	0.161582	0.579347
CD4 EMRA	iTreg	0.219571	0.157148	0.579347
CD39iTreg	mDC	0.220024	0.156272	0.579347
Dendritic cell	Monocyte	0.218816	0.158616	0.579347
B memory	Monocyte Classical	0.221534	0.153378	0.579347
CD4	NK cell	-0.215796	0.164587	0.579347
CD8	NK cell	-0.216249	0.163681	0.579347
B immature	nTreg	0.217306	0.161582	0.579347
CD4 naive	T cell	0.217004	0.162179	0.579347
Monocyte Inflammatory	T cell	-0.218598	0.159042	0.579347
B naive	pDC	-0.214286	0.167633	0.586161
B1	CD4 memory	0.210208	0.176061	0.588355
B1	CD8	0.211114	0.174162	0.588355
B immature	CD8 EMRA	0.212021	0.172278	0.588355
B cell	CD8 naive	0.213229	0.16979	0.588355
B naive	mDC	-0.210661	0.17511	0.588355
Dendritic cell	mDC	0.210208	0.176061	0.588355
B memory	Treg	0.212323	0.171654	0.588355
CD4 naive	CD8	0.208094	0.180548	0.599499
mDC	Plasmablast	-0.207574	0.181666	0.599499
B cell	Monocyte Patrolling	0.207037	0.182823	0.599568
B naive	CD4	-0.206433	0.184131	0.600132
B cell	Treg	0.205527	0.186107	0.60285
B memory	CD39nTreg	0.204923	0.187432	0.60317
CD39Treg	CD4 memory	-0.203564	0.190439	0.60317
Dendritic cell	pDC	0.203715	0.190103	0.60317
pDC	Plasmablast IgA+	-0.203413	0.190775	0.60317
CD4	Gamma delta T	0.202658	0.192462	0.604882
B memory	B1	-0.200695	0.196898	0.606547
B1	NKT	-0.200393	0.197587	0.606547
CD39iTreg	pDC	0.20145	0.195184	0.606547
B memory	Plasmablast IgA+	0.201148	0.195868	0.606547
CD39Treg	CD8 EMRA	0.199487	0.199664	0.609378
CD4 naive	Dendritic cell	0.19858	0.201756	0.612224
Gamma delta T	iNKT	0.194805	0.210637	0.628342
B cell	nTreg	0.195711	0.208481	0.628342
B1	T cell	-0.195258	0.209557	0.628342
CD4 naive	Monocyte Classical	0.19405	0.212446	0.630176
B naive	CD8	-0.192238	0.21683	0.639588
B cell	B memory	0.190426	0.221277	0.649079
CD8 naive	iNKT	0.188916	0.22503	0.656442
CD8	NKT	0.188161	0.226923	0.658327
CD39Treg	Monocyte Classical	0.186651	0.230742	0.65855
B cell	NK cell	0.187104	0.229592	0.65855
Plasmablast IgA+	Treg	0.186651	0.230742	0.65855
CD4 EMRA	CD8 naive	0.182875	0.24048	0.661321
CD4	mDC	0.184234	0.236943	0.661321
CD8 naive	mDC	0.182875	0.24048	0.661321
CD8 naive	NK cell	0.184385	0.236552	0.661321
CD8 naive	pDC	0.185442	0.233828	0.661321
nTreg	Plasmablast	0.182958	0.240265	0.661321
CD39iTreg	T cell	-0.182875	0.24048	0.661321
CD39nTreg	CD4 naive	-0.180912	0.245653	0.667325
CD39iTreg	CD8 memory	-0.181365	0.244453	0.667325
Monocyte	Monocyte Patrolling	0.18061	0.246455	0.667325
B cell	CD4 memory	0.179704	0.248873	0.667935
Dendritic cell	iNKT	-0.179251	0.250088	0.667935
Monocyte Inflammatory	Monocyte Patrolling	0.179107	0.250476	0.667935
B immature	CD8 naive	0.177741	0.254166	0.672082
CD4	pDC	0.17759	0.254577	0.672082
B1	CD8 naive	-0.173362	0.266244	0.674744
CD4 EMRA	Gamma delta T	0.172455	0.26879	0.674744
CD39nTreg	iNKT	0.172153	0.269642	0.674744
B naive	iTreg	0.173966	0.264556	0.674744
CD4 naive	mDC	0.174872	0.262037	0.674744
CD8 EMRA	Monocyte	0.174872	0.262037	0.674744
B1	Monocyte Classical	0.173211	0.266668	0.674744
Dendritic cell	Monocyte Classical	0.172908	0.267515	0.674744
CD4 naive	pDC	0.172455	0.26879	0.674744
B naive	T cell	0.176231	0.258289	0.674744
CD4 naive	Treg	-0.175476	0.260367	0.674744
CD39nTreg	Monocyte Classical	0.171096	0.272638	0.679024
B immature	B memory	0.165962	0.287503	0.683996
B cell	CD4	0.168982	0.278697	0.683996
CD4 EMRA	CD8 memory	0.165811	0.287948	0.683996
CD4 memory	CD8 naive	0.167623	0.282638	0.683996
B memory	iTreg	0.165962	0.287503	0.683996
CD39nTreg	Monocyte	0.167623	0.282638	0.683996
CD39iTreg	Monocyte Classical	0.169737	0.276523	0.683996
B memory	nTreg	0.167774	0.282198	0.683996
NK cell	pDC	0.166264	0.286615	0.683996
CD4 naive	Plasmablast IgA+	-0.165207	0.289733	0.683996
mDC	Plasmablast IgA+	-0.168227	0.280882	0.683996
CD8 memory	Treg	0.165056	0.29018	0.683996
B immature	NKT	0.162791	0.296943	0.696826
B1	Monocyte Inflammatory	0.162268	0.298517	0.69742
CD39Treg	iNKT	0.160677	0.303345	0.699416
Monocyte Classical	NKT	0.160828	0.302885	0.699416
NKT	Plasmablast	0.161136	0.301948	0.699416
Gamma delta T	iTreg	0.159166	0.307972	0.705143
iNKT	Monocyte Classical	0.158713	0.309369	0.705143
B cell	Plasmablast IgA+	0.158562	0.309836	0.705143
CD4 memory	CD8	0.158109	0.311238	0.705294
B memory	CD4 memory	0.157656	0.312644	0.705453
B cell	Dendritic cell	0.155391	0.319735	0.718384
mDC	NK cell	0.154183	0.323558	0.723893
CD4 memory	pDC	0.153126	0.326927	0.728343
CD4 memory	mDC	0.152673	0.328377	0.728501
CD4 memory	Plasmablast IgA+	-0.151314	0.332752	0.735118
B memory	CD4	-0.150559	0.335199	0.737437
CD8	CD8 naive	0.148747	0.341115	0.747339
CD4 EMRA	CD8	0.14769	0.344596	0.751845
CD8 EMRA	iTreg	0.141196	0.366453	0.783349
CD8 naive	Monocyte Classical	-0.142555	0.361811	0.783349
Dendritic cell	NKT	-0.1418	0.364385	0.783349
CD4	nTreg	0.142102	0.363354	0.783349
iTreg	T cell	0.141498	0.365418	0.783349
CD39iTreg	CD4 EMRA	0.140139	0.370088	0.78793
Monocyte Patrolling	Plasmablast IgA+	-0.139082	0.373745	0.79252
B cell	B1	-0.138629	0.375319	0.792673
CD8 naive	Dendritic cell	0.137572	0.379006	0.797272
B naive	CD39Treg	0.135609	0.385911	0.800354
mDC	Monocyte Classical	-0.135156	0.387515	0.800354
CD39Treg	Monocyte Inflammatory	-0.135991	0.384559	0.800354
CD39iTreg	Monocyte Patrolling	0.135005	0.38805	0.800354
Monocyte Classical	pDC	-0.135156	0.387515	0.800354
B memory	CD8	-0.134551	0.389659	0.800545
CD39nTreg	CD4	0.133645	0.392889	0.800948
CD8 EMRA	Monocyte Inflammatory	0.133953	0.391793	0.800948
Monocyte Classical	Monocyte Inflammatory	0.132291	0.397745	0.807086
CD4 EMRA	NK cell	-0.131531	0.400486	0.807086
iNKT	pDC	-0.131531	0.400486	0.807086
B1	mDC	0.130323	0.404865	0.812808
B immature	CD4 EMRA	0.129568	0.407615	0.813656
B1	CD4 EMRA	0.127152	0.416489	0.813656
CD39Treg	CD8 naive	-0.127907	0.413704	0.813656
CD8 memory	Dendritic cell	0.126397	0.419285	0.813656
CD4	iTreg	0.126548	0.418725	0.813656
iNKT	mDC	-0.127756	0.41426	0.813656
B1	Monocyte	-0.128813	0.410377	0.813656
CD39Treg	Monocyte	0.125944	0.420967	0.813656
CD39nTreg	Monocyte Inflammatory	-0.125345	0.423198	0.813656
CD4 naive	NK cell	0.125189	0.423779	0.813656
Monocyte Patrolling	Plasmablast	-0.125345	0.423198	0.813656
Monocyte	Treg	-0.126548	0.418725	0.813656
CD39iTreg	CD8	0.123075	0.43171	0.819157
CD39Treg	Monocyte Patrolling	0.12383	0.428868	0.819157
CD4 naive	Plasmablast	-0.122928	0.432262	0.819157
B naive	Treg	0.122773	0.43285	0.819157
CD4 memory	nTreg	-0.121262	0.438573	0.827024
CD39Treg	Gamma delta T	0.119752	0.444338	0.831953
CD4 naive	NKT	0.120054	0.443182	0.831953
CD4 memory	iNKT	-0.118544	0.44898	0.836889
B cell	NKT	0.118242	0.450145	0.836889
Monocyte Inflammatory	NKT	-0.117341	0.453631	0.840412
B cell	Gamma delta T	0.116581	0.45658	0.842916
B naive	CD39nTreg	0.115524	0.4607	0.845699
Monocyte	nTreg	-0.115373	0.461291	0.845699
Gamma delta T	Monocyte	0.114165	0.466027	0.851427
Gamma delta T	Monocyte Patrolling	-0.112655	0.471985	0.853452
Monocyte	NK cell	0.112957	0.47079	0.853452
CD8	T cell	-0.112655	0.471985	0.853452
mDC	Monocyte Inflammatory	0.112206	0.473763	0.853744
B immature	B naive	0.110843	0.479187	0.860581
B memory	NK cell	-0.109937	0.482809	0.864147
B immature	Gamma delta T	0.107218	0.493762	0.871928
Dendritic cell	Gamma delta T	-0.107218	0.493762	0.871928
CD4 EMRA	iNKT	0.107671	0.491928	0.871928
B1	pDC	0.107369	0.493151	0.871928
CD4 memory	NK cell	0.10601	0.498671	0.877661
B cell	CD39iTreg	0.105255	0.501752	0.879394
CD39iTreg	NK cell	-0.104953	0.502987	0.879394
iTreg	mDC	0.103141	0.510429	0.882889
B naive	Monocyte	-0.103594	0.508563	0.882889
CD8 EMRA	T cell	0.102839	0.511675	0.882889
Plasmablast	Treg	0.103447	0.509169	0.882889
iTreg	pDC	0.101631	0.516673	0.88861
B1	CD4 naive	0.100423	0.521695	0.89144
B memory	mDC	-0.100725	0.520437	0.89144
CD8 memory	iTreg	-0.0993658	0.526109	0.892832
CD4 EMRA	pDC	-0.0986107	0.529274	0.892832
B immature	T cell	0.0992147	0.526741	0.892832
CD4 EMRA	T cell	0.0986107	0.529274	0.892832
B memory	CD4 naive	0.0952884	0.543306	0.910684
Plasmablast IgA+	T cell	0.0952884	0.543306	0.910684
B cell	CD8 EMRA	0.0940803	0.548453	0.912057
CD8	Dendritic cell	-0.0937783	0.549743	0.912057
B naive	Monocyte Patrolling	0.0945334	0.54652	0.912057
CD39Treg	NK cell	-0.0934763	0.551035	0.912057
B memory	Monocyte	-0.0930233	0.552975	0.912408
CD39iTreg	Monocyte	0.0922682	0.556216	0.914185
Dendritic cell	Plasmablast IgA+	0.0919662	0.557515	0.914185
B immature	CD8 memory	0.0877378	0.575846	0.915695
B naive	CD8 memory	0.0906071	0.563377	0.915695
B naive	CD8 naive	-0.0887949	0.571237	0.915695
CD4 EMRA	Monocyte Inflammatory	0.0880432	0.574513	0.915695
CD4 memory	Monocyte Inflammatory	0.0859289	0.583771	0.915695
CD8 EMRA	Monocyte Patrolling	-0.0877378	0.575846	0.915695
CD8 memory	NK cell	0.0871338	0.578487	0.915695
CD4 memory	NKT	-0.089399	0.568612	0.915695
Gamma delta T	nTreg	0.090154	0.565337	0.915695
Gamma delta T	Plasmablast IgA+	0.0868318	0.579809	0.915695
iTreg	Plasmablast IgA+	0.0860767	0.583122	0.915695
Monocyte Classical	T cell	0.0857747	0.584449	0.915695
Plasmablast	T cell	0.0869861	0.579134	0.915695
B1	Treg	-0.0904561	0.56403	0.915695
NK cell	Treg	0.0860767	0.583122	0.915695
B cell	Plasmablast	0.0843433	0.590758	0.917412
CD4 memory	Plasmablast	-0.0843433	0.590758	0.917412
Monocyte Inflammatory	Plasmablast	0.0846862	0.589244	0.917412
CD8	Gamma delta T	0.0824524	0.599138	0.924984
CD4 EMRA	Monocyte Patrolling	-0.0824524	0.599138	0.924984
B immature	CD39iTreg	0.0815464	0.603171	0.928497
iTreg	Monocyte	-0.0795832	0.611951	0.939274
CD4 EMRA	Monocyte Classical	0.076714	0.62488	0.941514
Gamma delta T	Monocyte Inflammatory	-0.0764904	0.625893	0.941514
Dendritic cell	Monocyte Patrolling	0.0779221	0.619423	0.941514
B immature	NK cell	-0.0785261	0.616701	0.941514
NK cell	NKT	-0.077318	0.622149	0.941514
B memory	pDC	-0.077318	0.622149	0.941514
Monocyte Inflammatory	pDC	0.0770189	0.623501	0.941514
Dendritic cell	Plasmablast	0.0758108	0.628974	0.94346
CD4 EMRA	mDC	-0.0738448	0.637921	0.954171
CD4 memory	iTreg	-0.0726367	0.643445	0.954323
CD39iTreg	nTreg	-0.0727877	0.642754	0.954323
CD4	Plasmablast	0.073168	0.641014	0.954323
CD4	Plasmablast IgA+	0.0721836	0.645521	0.954721
B immature	Monocyte Patrolling	0.0717306	0.6476	0.95512
B1	iTreg	-0.0712776	0.649682	0.955521
CD39nTreg	NK cell	-0.0708245	0.651766	0.955924
CD8	iTreg	0.0703715	0.653853	0.956328
B naive	CD39iTreg	-0.0678043	0.665728	0.957674
B immature	CD4	0.0664452	0.672048	0.957674
B1	CD4	0.0593476	0.705405	0.957674
CD39iTreg	CD4	0.0460586	0.769306	0.957674
CD39iTreg	CD4 naive	0.0540622	0.730609	0.957674
B cell	CD8	-0.0690124	0.66013	0.957674
CD4 memory	CD8 EMRA	-0.0601027	0.701829	0.957674
CD4 naive	CD8 EMRA	-0.051646	0.742227	0.957674
CD39nTreg	CD8 memory	0.0537602	0.732058	0.957674
CD39Treg	CD8 memory	0.0560254	0.721213	0.957674
CD8	CD8 memory	0.0477197	0.761226	0.957674
CD8 EMRA	CD8 memory	0.0563274	0.719771	0.957674
B memory	Dendritic cell	-0.0607067	0.698973	0.957674
B1	Dendritic cell	0.0484748	0.757561	0.957674
CD4 EMRA	Dendritic cell	0.064029	0.683338	0.957674
B memory	Gamma delta T	0.0655391	0.676273	0.957674
B naive	Gamma delta T	0.0558744	0.721935	0.957674
CD39iTreg	Gamma delta T	-0.0573845	0.714732	0.957674
CD4 memory	Gamma delta T	-0.0540622	0.730609	0.957674
CD4 naive	Gamma delta T	0.0573845	0.714732	0.957674
CD4 naive	iNKT	0.0598007	0.703259	0.957674
CD8 EMRA	iNKT	-0.05074	0.746598	0.957674
B cell	iTreg	0.0564784	0.719051	0.957674
CD8 naive	iTreg	0.0681063	0.664327	0.957674
Dendritic cell	iTreg	-0.0490788	0.754633	0.957674
CD39nTreg	mDC	0.0607067	0.698973	0.957674
CD39Treg	mDC	0.063878	0.684045	0.957674
B cell	Monocyte	0.0525521	0.737863	0.957674
B immature	Monocyte	-0.0539112	0.731334	0.957674
CD4 naive	Monocyte	-0.0451525	0.773724	0.957674
CD8 naive	Monocyte	0.0450015	0.774461	0.957674
iNKT	Monocyte	-0.0498339	0.750978	0.957674
B immature	Monocyte Classical	-0.0582905	0.710422	0.957674
B memory	Monocyte Inflammatory	0.0635029	0.685805	0.957674
CD8 naive	Monocyte Inflammatory	0.0598784	0.702891	0.957674
Monocyte	Monocyte Inflammatory	-0.052101	0.740035	0.957674
CD39nTreg	Monocyte Patrolling	0.0652371	0.677684	0.957674
CD4	Monocyte Patrolling	-0.0486258	0.756829	0.957674
CD8 naive	Monocyte Patrolling	0.0490788	0.754633	0.957674
iNKT	Monocyte Patrolling	0.0496829	0.751708	0.957674
mDC	Monocyte Patrolling	0.0495319	0.752439	0.957674
B naive	NK cell	-0.0471157	0.764161	0.957674
B1	NK cell	0.0459076	0.770042	0.957674
Dendritic cell	NK cell	-0.0475687	0.761959	0.957674
iNKT	NK cell	-0.05074	0.746598	0.957674
CD39iTreg	NKT	-0.0665962	0.671344	0.957674
CD4	NKT	0.0668982	0.669939	0.957674
B naive	nTreg	0.0685593	0.662227	0.957674
CD4 naive	nTreg	-0.0598007	0.703259	0.957674
CD8 naive	nTreg	0.0477197	0.761226	0.957674
mDC	nTreg	-0.0543642	0.729161	0.957674
CD39Treg	pDC	0.063576	0.685462	0.957674
Monocyte Patrolling	pDC	0.0572335	0.715451	0.957674
B1	Plasmablast	0.0488542	0.755722	0.957674
CD39iTreg	Plasmablast	-0.0657681	0.675204	0.957674
CD8 EMRA	Plasmablast	-0.0446257	0.776296	0.957674
CD39iTreg	Plasmablast IgA+	-0.0551193	0.725545	0.957674
CD8	Plasmablast IgA+	-0.0451525	0.773724	0.957674
iNKT	Plasmablast IgA+	0.0570825	0.716171	0.957674
Monocyte Classical	Plasmablast IgA+	0.0448505	0.775199	0.957674
CD4 memory	T cell	0.0578375	0.712576	0.957674
mDC	T cell	-0.0549683	0.726268	0.957674
pDC	T cell	-0.0616128	0.694696	0.957674
CD39iTreg	Treg	0.0472667	0.763427	0.957674
CD8	Treg	-0.051042	0.74514	0.957674
mDC	Treg	-0.0604047	0.7004	0.957674
Monocyte Classical	Treg	-0.0478707	0.760492	0.957674
CD39iTreg	CD4 memory	0.0400181	0.798889	0.958666
CD39nTreg	CD8	0.0400181	0.798889	0.958666
B memory	CD8 naive	-0.0419813	0.789242	0.958666
CD39iTreg	iNKT	0.0401691	0.798145	0.958666
B immature	iTreg	0.0401691	0.798145	0.958666
B1	Monocyte Patrolling	-0.0410752	0.79369	0.958666
CD8 EMRA	NK cell	0.0433404	0.782581	0.958666
Monocyte	NKT	-0.0404712	0.79666	0.958666
CD39nTreg	pDC	0.0436424	0.781103	0.958666
nTreg	pDC	-0.0419813	0.789242	0.958666
CD4	Treg	0.0425853	0.78628	0.958666
Gamma delta T	Treg	0.0439444	0.779626	0.958666
B1	Plasmablast IgA+	0.038659	0.805585	0.962327
CD4	T cell	-0.03881	0.80484	0.962327
B cell	B naive	-0.0265781	0.865656	0.971564
B naive	B1	-0.0208396	0.894476	0.971564
B1	CD39iTreg	-0.0197825	0.899801	0.971564
B memory	CD4 EMRA	0.0279372	0.858854	0.971564
B naive	CD4 EMRA	-0.0300513	0.848294	0.971564
B naive	CD4 memory	0.0324675	0.836256	0.971564
CD4 EMRA	CD4 memory	0.0246149	0.875499	0.971564
B naive	CD4 naive	-0.0246149	0.875499	0.971564
B immature	CD8	-0.0238599	0.879289	0.971564
CD39Treg	CD8	0.0211416	0.892956	0.971564
CD39iTreg	CD8 naive	-0.0288432	0.854325	0.971564
B naive	Dendritic cell	-0.02537	0.871711	0.971564
CD39nTreg	Dendritic cell	-0.0309574	0.843775	0.971564
CD39Treg	Dendritic cell	-0.0344307	0.826503	0.971564
B1	Gamma delta T	-0.0214437	0.891436	0.971564
CD8	iNKT	0.0347327	0.825005	0.971564
Gamma delta T	mDC	0.0247659	0.874741	0.971564
CD8	Monocyte	-0.0305044	0.846034	0.971564
mDC	Monocyte	-0.0317125	0.840014	0.971564
CD8 memory	Monocyte Classical	0.0348837	0.824256	0.971564
iTreg	Monocyte Classical	-0.0240109	0.878531	0.971564
B immature	Monocyte Inflammatory	0.026126	0.867921	0.971564
B naive	Monocyte Inflammatory	0.0316382	0.840384	0.971564
CD4	Monocyte Inflammatory	-0.0357156	0.820133	0.971564
Dendritic cell	Monocyte Inflammatory	0.0311851	0.842641	0.971564
iNKT	Monocyte Inflammatory	0.0243138	0.87701	0.971564
CD8	Monocyte Patrolling	0.0208396	0.894476	0.971564
Gamma delta T	NK cell	-0.0197825	0.899801	0.971564
Monocyte Classical	NK cell	0.0350347	0.823507	0.971564
Monocyte Inflammatory	NK cell	-0.029977	0.848665	0.971564
CD4 EMRA	NKT	0.0212927	0.892196	0.971564
CD8 EMRA	NKT	0.025068	0.873226	0.971564
mDC	NKT	-0.0199336	0.89904	0.971564
CD8	nTreg	0.0234068	0.881564	0.971564
CD8 EMRA	nTreg	-0.0271821	0.862632	0.971564
NK cell	nTreg	0.0225008	0.886118	0.971564
Gamma delta T	pDC	0.0271821	0.862632	0.971564
Monocyte	pDC	-0.0295983	0.850554	0.971564
CD8	Plasmablast	-0.0230302	0.883457	0.971564
iTreg	Plasmablast	0.0329973	0.833622	0.971564
Monocyte	Plasmablast	-0.0270321	0.863383	0.971564
CD8 EMRA	Plasmablast IgA+	0.0332226	0.832502	0.971564
CD8 memory	Plasmablast IgA+	-0.0276352	0.860365	0.971564
Monocyte	Plasmablast IgA+	0.0235578	0.880806	0.971564
Dendritic cell	T cell	-0.0220477	0.888397	0.971564
Monocyte Patrolling	Treg	-0.0214437	0.891436	0.971564
pDC	Treg	-0.0353368	0.82201	0.971564
CD4 EMRA	Monocyte	0.0179704	0.908939	0.973468
Gamma delta T	Monocyte Classical	0.0181214	0.908177	0.973468
iTreg	NK cell	0.0185744	0.905892	0.973468
Monocyte Patrolling	NKT	0.0190275	0.903607	0.973468
B cell	mDC	-0.0175174	0.911226	0.973942
B memory	CD39iTreg	-0.012232	0.937948	0.978801
B1	CD39Treg	0.00981577	0.950188	0.978801
CD4 EMRA	CD4 naive	0.012685	0.935654	0.978801
B1	CD8 EMRA	-0.00815464	0.958609	0.978801
CD39nTreg	CD8 naive	-0.00890969	0.954781	0.978801
B immature	Dendritic cell	-0.00709755	0.963971	0.978801
CD4	iNKT	-0.0104198	0.947127	0.978801
B immature	mDC	-0.0114769	0.941771	0.978801
CD4	Monocyte	0.00890969	0.954781	0.978801
CD4 memory	Monocyte	-0.0152522	0.922668	0.978801
CD8 memory	Monocyte	0.00875868	0.955546	0.978801
CD8	Monocyte Classical	0.0108728	0.944831	0.978801
CD39iTreg	Monocyte Inflammatory	-0.00717333	0.963587	0.978801
CD4 naive	Monocyte Inflammatory	-0.00883452	0.955162	0.978801
CD8 memory	Monocyte Inflammatory	0.00823045	0.958225	0.978801
iTreg	Monocyte Patrolling	0.00951374	0.951719	0.978801
B1	nTreg	-0.012987	0.934125	0.978801
Monocyte Classical	nTreg	-0.0135911	0.931069	0.978801
Monocyte Patrolling	nTreg	-0.0158562	0.919615	0.978801
B cell	pDC	-0.00890969	0.954781	0.978801
B immature	pDC	-0.012685	0.935654	0.978801
NKT	pDC	-0.012685	0.935654	0.978801
iNKT	Plasmablast	0.00906105	0.954013	0.978801
Monocyte Classical	Plasmablast	-0.0119304	0.939475	0.978801
CD8 EMRA	Treg	-0.00739958	0.962439	0.978801
CD8 naive	Treg	0.0113259	0.942536	0.978801
B1	CD39nTreg	0.00649351	0.967036	0.980028
Gamma delta T	Plasmablast	0.00490807	0.975081	0.986289
CD39Treg	CD4	0.00151012	0.992332	0.992332
CD4 naive	iTreg	0.0025672	0.986965	0.992332
CD4	Monocyte Classical	0.00181214	0.990798	0.992332
B cell	Monocyte Inflammatory	-0.00203874	0.989648	0.992332
CD8 memory	Plasmablast	-0.00332238	0.98313	0.992332
Monocyte Inflammatory	Plasmablast IgA+	0.00218975	0.988881	0.992332
