# Supplementary material for: Characterization of biological variation of peripheral blood immune cytome in an Indian cohort
Source: Sci Rep. 2019 Oct 14;9:14735. doi: 10.1038/s41598-019-51294-7 (PMC6791881; doi:10.1038/s41598-019-51294-7)
Supplement: Supplementary file 11 — Supplementary Dataset 10 [file 41598_2019_51294_MOESM11_ESM.xlsx]

## Sheet: TableS9
SUPPLEMENTARY TABLE Characterization of biological variation of peripheral blood immune cytome in an Indian cohort (Parna Kanodia, Gurvinder Kaur, Poonam Coshic, Kabita Chatterjee, Teresa Neeman, Anna George, Satyajit Rath, Vineeta Bal, Savit B Prabhu)
Table S10: Anonymyzed raw data of sibling cohort.
ID	Pair_Alphabet	Parameter	TLC	Neutrophil	Lymphomonocyte	B_cell	B1	B_immature	B_memory	B_naive	Plasmablast	Plasmablast_IgA	T_cell	CD4	CD8	Gamma_delta_T	NKT	iNKT	CD4_naive	CD4_memory	CD4_EMRA	CD8_naive	CD8_memory	CD8_EMRA	Treg	nTreg	iTreg	CD39Treg	CD39iTreg	CD39nTreg	Monocyte	Monocyte_Classical	Monocyte_Inflammatory	Monocyte_Patrolling	DC	mDC	pDC	NK_cell
Family_2	A	Frequency	NA	58	42	6.57	25.4	13.7	14.2	57.7	1.87	0.80784	45.7	68.8	24	11.5317	6.89278	4.81805	31.8	64.9	1.11	16.6	44.86	34.3	4.424	3.63653	0.698992	4.04354	0.518652	3.4547	30.7	21	1.26	60.7	0.282613	78.3	20.7	7.55
Family_2	B	Frequency	NA	61	39	7.87	6.34	11.7	9.7	81.5	1.76	1.22144	38.1	66.7	23.7	17.1129	15.1181	1.29713	57.5	36.9	2.43	17.3	24.73	54.6	1.5867	1.47404	0.112973	1.48515	0.0789682	1.34285	19.7	24.7	0.823	48.4	0.321129	78.9	20.5	5.01
Family_3	A	Frequency	NA	70	30	6.48	2.21	14.3	29.6	64.7	1.87	0.57409	64.5	63	30.2	7.00775	6.04651	0.409349	28.8	67.8	1.59	22.5	57.31	17	2.00344	1.56469	0.37264	1.73498	0.271654	1.46298	14.8	39.4	1.45	43.5	0.264207	52.4	47.1	8.74
Family_3	B	Frequency	NA	52	48	10.8	1.82	19.7	15.4	80.1	0.638	0.331122	74.5	63.2	28.4	7.15436	1.57047	0.164899	29.9	67.2	1.38	20.6	50.75	25.6	1.04005	0.754036	0.247532	0.904844	0.170054	0.702762	6.75	36.7	0.522	34.3	0.244228	82.5	17.3	4.89
Family_4	A	Frequency	NA	71	29	4.27	2.55	3.53	20.6	71.4	4.1	3.0709	70.2	53.6	38.5	7.20798	6.43875	0.431396	44.6	38.4	11.8	5.64	33.86	58.2	3.06432	2.18486	0.845752	2.26147	0.458398	1.79377	8.57	31.5	0.895	38.7	0.626397	76.5	23.2	6.55
Family_4	B	Frequency	NA	52	48	4.06	2.23	3.49	13	80.1	0.797	0.325973	63.7	63.7	24.2	12.0879	7.67661	0.221854	41.6	45.7	7.41	7.85	45.1	45.1	2.15016	1.58682	0.528939	1.82764	0.368671	1.43448	11	25.9	1.96	45.3	0.287645	84.5	15.2	12.7
Family_4	C	Frequency	NA	50	50	7.09	1.52	2.61	14.3	79.8	0.331	0.188339	74.5	65.5	27.7	7.00671	2.2953	0.0587597	40.9	43.2	10.1	6.49	37.45	53.3	2.63032	1.83333	0.74175	1.89909	0.382001	1.4795	8.77	40.9	1.49	30.7	0.664453	76.3	23.2	3.74
Family_4	D	Frequency	NA	58	42	3.52	3.94	3.33	18.7	71.2	1.1	0.5764	71.5	70.1	17.3	13.6364	4.61538	0.217846	42.7	39.4	11.8	9.36	34.47	52.4	2.25197	1.7678	0.461654	1.90742	0.325466	1.56804	10.6	30.6	3.17	42.3	0.534485	77.7	22	8.62
Family_7	A	Frequency	NA	70	30	17.7	3.66	19.2	19.8	71.4	0.293	0.140054	54.4	64.8	18.8	19.6691	1.81801	0.156713	40	48	6.36	23.7	46.26	24.6	2.5272	1.03615	1.49105	1.15746	0.35636	0.800945	12.9	41.5	3.34	19.9	0.512151	58	41.6	8.3
Family_7	B	Frequency	NA	66	34	17.6	2.75	12.1	15.1	79.1	0.322	0.196098	51.4	58.5	28.5	18.0934	5.11673	0.160154	37.9	51.1	5.88	37.5	25.63	31.8	1.99056	1.40932	0.581244	0.800205	0.154611	0.620099	14.6	61.2	2.52	15.5	0.63496	81.1	18.6	8.97
Family_8	A	Frequency	NA	61	39	14.3	2.48	13.8	11.1	83.8	0.66	0.4224	51.4	66.3	23.1	14.0856	3.73541	0.45572	37.4	51.8	6.04	33.3	33.7	27.4	2.99825	2.08378	0.911468	2.38961	0.50313	1.90249	13.6	49.1	4.34	24.1	1.08268	78.8	21	6.12
Family_8	B	Frequency	NA	58	42	20.1	1.96	15.3	5.81	90.3	0.408	0.189312	43.1	67.4	22.1	11.4849	12.0882	0.495615	33.9	48.9	8.34	51.6	28.13	14.3	2.51356	1.76955	0.7415	1.68409	0.352213	1.40679	13	44.1	5.01	29.6	0.749226	71.6	28	7.22
Family_9	A	Frequency	NA	57	43	8.17	1.56	10.5	22.1	72.4	2.15	0.5246	56.6	62.7	31.9	8.9576	5.95406	0.463226	12.1	82.9	2.53	13.3	38.03	47.1	1.48296	1.10925	0.348496	1.20416	0.20387	0.982799	13.9	20.5	3.02	54.5	0.428706	75.6	23.9	13.1
Family_9	B	Frequency	NA	46	54	15.8	1.8	17	8.27	87.2	0.507	0.12168	58.5	73.6	20.4	11.7778	2.44444	0.491333	16.8	73	6.2	10.5	35.79	51.7	1.70395	1.29841	0.368053	1.31375	0.216415	1.07249	11	13.7	2.94	58.9	0.48475	66.3	33.3	10.8
Family_11	A	Frequency	NA	58	42	9.77	2.92	14.7	12.7	80.6	1.84	0.70288	47.9	51.5	38.4	13.8831	7.99582	0.221484	17.6	79.3	1.2	18.7	51.62	25.5	4.15443	3.65174	0.502686	3.50634	0.23576	3.27196	14	52.3	2.32	26.5	1.01816	85.4	14.3	19.1
Family_11	B	Frequency	NA	60	40	11	1.52	20.4	9.04	86.2	1.08	0.53784	40.5	54.6	25	32.8395	20.8395	0.377195	2.96	89.9	4.22	1.7	64.56	28.7	2.70296	2.36509	0.335167	2.35968	0.118649	2.23974	21.1	62.9	2.78	17	1.2346	75.8	23.7	13.4
Family_13	A	Frequency	NA	69	31	15.3	1.76	15.4	15.3	77	1.17	0.74763	64.3	61.9	24.7	9.79782	1.89736	0.256143	21.1	75.6	2.02	31.7	53.1	12.2	2.6574	2.32523	0.332175	2.3146	0.221229	2.0927	7.31	51.9	11.4	8.52	0.352773	78.2	21.6	4.03
Family_13	B	Frequency	NA	58	42	9.56	4.21	17.7	19.5	70.4	7.02	5.28606	72.6	37.7	43.8	17.3554	3.11295	0.14195	29.5	64.5	4.25	55.4	20.8	19.6	2.90304	2.51984	0.383201	2.33114	0.201564	2.12926	10.9	56.9	7.75	13.3	0.455944	84.8	14.7	2.94
Family_15	A	Frequency	NA	71	29	6.45	2.57	11.3	22.2	70	3.61	1.8411	44.1	66.7	25.9	7.34694	4.08163	0.477551	35.8	62.8	0.653	55.4	38.1	4.91	5.68395	5.07577	0.608183	1.52898	0.0330851	1.56334	14.1	43.5	3.29	43.4	0.110753	72.5	26.8	19.4
Family_15	B	Frequency	NA	70	30	10.7	2.53	16.2	18.8	73.4	1.85	1.2728	56.2	78	17.5	3.79004	2.56228	0.183715	46.4	51.9	0.31	70.4	26.6	2.32	4.96856	4.21831	0.750253	0.944026	0.050417	0.923809	12.3	63.5	4.65	19.6	0.273359	78.4	20.6	10.4
Family_17	A	Frequency	NA	71	29	11.1	2.05	10.5	9.33	84.9	1.04	0.42224	56.9	57.7	34.1	9.96485	3.30404	0.223023	21.9	71.2	4.97	39.4	43.7	12.6	1.85592	1.61279	0.243126	1.35853	0.081447	1.28862	10.9	31.5	5.99	42.6	0.388708	78.7	20.8	10.6
Family_17	B	Frequency	NA	58	42	9.77	2.43	16.8	15.8	76.1	0.991	0.520275	64.1	66	25.6	12.8393	7.5663	0.262551	16.4	79.2	3.2	45.8	44	7.59	3.48049	2.95494	0.525554	2.79483	0.258573	2.55306	9.72	40.6	4.16	23.6	0.556938	81.9	17.6	6.47
Family_18	A	Frequency	NA	69	31	3.27	3.36	2.39	22	66.5	4.41	2.48724	61.9	40.9	45	14.3619	2.42326	0.319871	27	66.2	5	41.9	36.6	18	4.64646	3.75899	0.887474	2.88545	0.376289	2.51852	21.2	50.8	4.88	23.2	1.25135	82	17.5	9.94
Family_18	B	Frequency	NA	52	48	7.46	1.98	7.49	15.6	78	2.19	0.90447	70.7	73.7	22.2	3.88967	1.78218	0.0636238	49.5	46	2.88	51.6	28	18	2.97192	2.5618	0.410125	2.47858	0.264531	2.22364	10.8	43.1	2.65	26.1	0.85303	81.1	18.8	12.1
Family_19	A	Frequency	NA	54	46	6.79	2.35	16.3	20.9	73	0.325	0.13455	73.8	56.8	31.8	6.50407	3.41463	0.234585	39	54.9	3.09	56.6	21	20	3.3087	2.80909	0.731223	1.60803	0.469445	2.39053	4.52	28.6	0.635	26.9	0.631542	62.8	36.7	6.77
Family_19	B	Frequency	NA	59	41	8.36	1.33	11	17.1	78.3	0.166	NA	73	56.9	25.8	13.1918	1.58904	0.0799288	39.6	52.2	3.77	53.4	29.76	14.1	3.81064	3.39147	0.674483	1.79862	0.47686	3.04554	4.62	31.1	1.76	29	0.559556	81.7	17.9	7.62
Family_20	A	Frequency	NA	65	35	7.62	2.15	5.45	23.6	70.6	0.571	0.293494	70.9	69.4	22.7	8.87165	5.33145	0.140217	26	69.3	1.8	14.1	56.62	25.8	2.47912	2.11965	0.53549	1.9833	0.337359	1.76991	8.14	38	1.36	26.8	0.77046	77.3	22.4	8.14
Family_20	B	Frequency	NA	66	34	6.7	2.2	11.5	17.1	77.5	0.239	0.108745	66.7	58	36.6	4.28786	2.5937	0.163663	38.1	55.9	1.87	19.3	36.37	39.7	2.8249	2.2119	0.774023	1.67517	0.322767	1.42446	9.61	28.1	3.18	49.2	0.850672	78.1	21.7	12.8
Family_21	A	Frequency	NA	57	43	7.95	2.66	21.3	15.8	77.9	1.78	1.14276	59.7	59.3	30.1	9.34673	5.67839	0.840402	35.1	56.2	4.05	11.7	29.06	54.3	3.39264	2.86	0.671743	2.65644	0.430587	2.32518	14.7	29.5	4.01	48.9	0.717286	83.4	16.2	3.74
Family_21	B	Frequency	NA	70	30	5.86	3.93	10.3	22.3	70.2	4.13	2.13108	54.7	66	25.4	10.0914	6.01463	1.17887	52.2	38.6	4.99	29.9	13.4	54.2	3.6047	3.17574	0.616404	2.77201	0.376623	2.49613	13.7	20.8	7.06	56.7	0.402878	80.9	18.9	8.95
Family_21	C	Frequency	NA	70	30	2.77	2.76	9.56	15.4	78.9	2.08	1.06912	47.5	76.1	17	9.11579	4.86316	0.209602	47.5	39.6	5.79	28.4	20.98	46.8	4.24528	3.93113	0.215236	2.77641	0.0538089	2.60634	10.6	20.8	6.95	62.2	0.191785	74.7	25.3	8.98
Family_22	A	Frequency	NA	70	30	5.67	1.66	16.9	16.8	77.8	1.53	0.75429	69.1	45.5	45.7	10.8828	1.20984	0.180266	25.9	66.6	3.84	12.2	24.81	60	1.68256	1.24341	0.403814	0.462704	0.0419967	0.414056	9.4	24.2	1.62	43.6	0.379556	82.9	16.8	6.93
Family_22	B	Frequency	NA	68	32	11.8	1.43	6.65	10.5	85.1	0.841	0.480211	63.7	53.4	36.3	11.4129	1.66405	0.135454	12.5	83.7	1.97	28.1	34.4	34.5	2.78512	2.42862	0.339785	0.765908	0.0316339	0.733445	8.77	31.7	3.62	31.8	0.410329	88	11.4	5.92
Family_23	A	Frequency	NA	60	40	9.7	2.55	9.99	14.5	78.5	7.65	4.19985	56.1	50	31.5	23.8859	12.4421	0.826153	43	53	2.3	37.4	50.1	9.6	3.32897	3.03602	0.293615	2.80299	0.139174	2.6717	21.1	62.7	7.4	13.1	1.15518	79.2	20.3	4.77
Family_23	B	Frequency	NA	54	46	20.6	1.73	18.5	10.7	84.4	2.45	1.3818	45.4	55.6	32.1	13.7225	6.36564	0.394033	45.6	51	1.69	64.1	29.9	4.6	2.7429	2.44941	0.29349	2.05992	0.134125	1.93258	15.3	67.2	4.04	10.6	0.790551	79.7	20	11.7
Family_24	A	Frequency	NA	62	38	19.8	0.912	6.6	18.6	75.3	0.891	0.408078	57.8	69.4	21.1	4.79239	4.70588	1.28471	45.3	51.6	1.37	46.3	49.4	3.12	2.63736	2.39472	0.242637	1.92264	0.0914742	1.84873	11.7	59.3	7.5	17.4	0.232444	82	17.5	7.95
Family_24	B	Frequency	NA	52	48	9.23	2.54	19.1	19.4	72.4	1.42	0.71	51.9	56.8	32.9	9.59538	3.91137	0.735337	49.4	47.1	1.87	45.6	50.6	2.55	4.65985	4.2591	0.403077	3.20132	0.180175	3.041	12.1	57.5	10.5	17.1	0.238519	84.6	13.8	4.23
Family_25	A	Frequency	NA	68	32	19.5	1.54	9.27	10.2	85.6	0.625	0.43125	34.6	61.7	22.6	29.1908	10.0289	0.122353	37.6	56.6	1.29	26.3	46.04	21.5	3.2742	2.8813	0.386356	2.39017	0.177724	2.32232	11.9	51.8	3.15	13.9	0.413148	57	42.6	6.49
Family_25	B	Frequency	NA	62	38	10.1	3.74	11	28	64.2	3.85	1.8557	64.4	59.3	31.2	10.2484	9.37888	0.711857	39.2	55.3	1.38	28.1	58.42	10.2	2.12355	1.76892	0.352509	1.63938	0.197758	1.47351	17.6	39.4	3.94	30	0.620952	63	35.4	5.32
Family_26	A	Frequency	NA	60	40	19.9	2.32	16.2	9.04	87.1	1.05	0.6069	50.6	75.3	19	5.31621	2.82609	0.0585	50.4	38.6	5.34	68.8	17.3	10	3.4578	2.93913	0.51867	2.69363	0.294605	2.49532	12.8	62.3	1.94	15.2	0.530736	76.9	22.5	8.53
Family_26	B	Frequency	NA	49	51	14.2	3.49	8.77	14	80.3	0.727	0.497995	64.3	77.1	12.3	11.3375	2.14619	0.0862768	54.9	40.2	1.69	69.3	21.34	6.37	3.07216	2.66356	0.411669	2.07064	0.163433	1.9737	13	73.9	3.76	10.1	0.741757	78.3	21.3	7.22
Family_27	A	Frequency	NA	70	30	10.1	0.76	11.6	18.8	79.4	0.874	0.471086	59.4	70.5	23.8	4.25926	2.20539	0.0844663	30.5	67.3	1.32	34.7	32.4	30.6	5.30196	4.22566	1.0763	4.54378	0.718967	3.82422	17.8	35.6	2.17	31.5	0.341863	77.2	22.4	11.4
Family_27	B	Frequency	NA	67	33	7.84	3.13	4.5	28.7	64	0.281	0.182088	38.3	56	39.8	6.57963	5.19582	0.399039	7.71	86.7	4.53	3	62.5	30.8	4.07297	2.83886	1.23411	3.42537	0.992224	2.43574	39.9	44.2	1.32	29.4	0.452255	82.4	16.5	28.7
Family_28	A	Frequency	NA	58	42	15	1.06	12	12	85.8	0.711	0.382518	62.4	78.6	17.9	3.41346	1.77885	0.0804038	35.1	63.1	0.759	29.9	48.5	19.2	4.47118	3.72449	0.742216	3.90334	0.501738	3.40046	19	42.8	1.91	24.4	0.477383	84	15.6	8.72
Family_28	B	Frequency	NA	54	46	12.4	1.7	12	14.1	82.9	0.574	0.258874	58	68.1	22.7	15.1552	6.93103	0.0616862	48.6	49.4	0.97	54.2	30.07	14.1	3.83776	3.08556	0.752201	2.85913	0.377605	2.48079	12.6	29.6	1.76	32.9	0.201312	45	54.4	10.3
Family_28	C	Frequency	NA	67	33	4.97	1.08	8.84	20	77.1	0.655	0.329465	59.4	58.3	37.6	7.3064	5.11785	0.11771	32.4	65.2	1.25	7.33	36.6	53.4	6.82	6.05616	0.76384	5.4901	0.39185	5.09929	21.7	39.6	1.11	19.2	0.275669	61.4	37.1	8.48
Family_28	D	Frequency	NA	60	40	8.89	1.53	16.3	17.4	79.3	0.532	0.302708	60	53.9	37	11.15	3.96667	0.0983733	34.5	63.9	0.85	31.5	32.9	33.9	4.81455	3.87571	0.934023	1.07846	0.216693	0.860408	17.3	37.6	2.33	26.4	0.256564	43.8	53.7	6.46
Family_28	E	Frequency	NA	79	21	10.8	1.47	12.3	16	76.2	0.983	0.611426	34.9	82.1	14	8.73926	3.15186	0.37192	25.2	72.9	0.492	12	80.3	5.93	7.2345	6.4387	0.795795	6.5834	0.572177	6.00731	36.8	53.1	0.667	22.8	0.191424	50.5	47.8	9.9
Family_29	A	Frequency	NA	55	45	8.01	3.61	20.8	26	67.2	2.98	2.0562	63.2	70.1	24.5	2.24684	1.34494	0.073837	34.7	59.4	2.33	49.9	23.74	21	3.97425	3.51324	0.461013	2.59519	0.19547	2.49791	9.34	75.3	3.02	5.02	0.559037	68.2	31.1	9.44
Family_29	B	Frequency	NA	52	48	13.6	2.52	9.57	12.8	82	1.15	0.552	57.2	71.7	21.5	6.53846	1.33916	0.10566	34.4	59.8	2.39	36.7	24.86	34.1	3.29232	2.76555	0.526771	2.8314	0.342928	2.53048	10	51.3	2.77	15.6	0.337599	76.2	23	11.7
Family_30	A	Frequency	NA	65	35	11.3	1.57	6.22	14.1	82.2	0.541	0.331633	54.3	67.3	26.3	9.15285	5.56169	0.203558	36.4	61.7	1.08	33.9	29.68	34.6	4.09551	3.27231	0.823198	3.41566	0.503797	2.91236	24.8	29	1.76	37.4	0.244706	55.2	44	14.6
Family_30	B	Frequency	NA	61	39	9.58	1.21	9.47	19.2	78	0.288	0.13968	61.9	76.3	19.9	4.4588	2.94023	0.153186	55.1	43.3	0.671	25.4	55.7	17	2.33696	1.7387	0.598262	1.6756	0.271013	1.40487	20.7	54.7	0.971	18.9	0.459201	51.5	47.2	7.89
Family_31	A	Frequency	NA	58	42	9.91	1.09	12.8	8.71	89.1	0.663	0.398463	59.6	69.3	19.9	12.047	3.13758	0.165664	68.2	27.7	2.82	70.3	14.98	13.4	2.67132	1.97411	0.697215	0.593033	0.221017	0.381002	11.2	38.3	1.49	23.3	0.248705	27.7	71	3.81
Family_31	B	Frequency	NA	47	53	9.91	1.91	18.9	21.6	74.7	0.724	0.487976	54.7	63.1	27.5	11.0969	4.04022	0.0690878	62.1	34.5	2.33	53.6	19.33	25.6	2.64784	2.11562	0.532216	1.67079	0.217144	1.46824	14.9	63.3	1.45	9.37	0.489816	70.6	27.6	7.51
Family_32	A	Frequency	NA	66	34	9.41	10.1	9.39	18.2	66.7	2.31	1.39524	65.3	62.5	29.3	2.58806	2.18989	0.1257	48.3	46.6	1.2	46.9	35.8	15.3	1.90762	1.69015	0.219376	1.31053	0.111443	1.25747	14.1	50	1.36	22.8	1.28738	74.9	24.8	6.59
Family_32	B	Frequency	NA	53	47	15.8	4.68	7.8	20.3	70.8	1.49	0.98042	42.3	63.9	29.1	2.08038	3.35697	0.812388	47.6	42.8	5.11	41.3	27.23	28.2	1.64065	1.33549	0.306802	1.43557	0.232862	1.23666	7.07	42.4	0.622	19.3	0.328282	73.1	26.3	4.97
Family_33	A	Frequency	NA	63	37	5.78	1.47	11.3	17.7	79	0.738	0.474534	23.8	56.6	35.6	7.22689	2.27311	0.520542	48	49.4	0.954	75.6	17.23	6.01	7.0482	5.62446	1.42374	4.79982	0.476952	4.32521	33.1	61.4	1.71	9.46	0.0664375	45.5	52.5	4.17
Family_33	B	Frequency	NA	70	30	7.52	1.45	16.2	10.2	87	0.567	0.272727	32.2	56.2	33.7	12.764	5.18634	0.544565	57.9	40.3	0.591	58.4	26.15	13.7	3.8925	3.12179	0.770715	2.41724	0.292872	2.12594	29	66	1.12	6.39	0.135763	65	33.8	2.27
Family_34	A	Frequency	NA	60	40	3.74	1.75	12.3	26.2	70.4	1.39	0.66859	24.4	76	16	12.1721	8.31967	0.0698852	61.4	36	1.38	46.3	25.3	26.4	2.898	2.29522	0.602784	2.16191	0.309831	1.85224	12.3	36.8	2.08	17	0.25522	61.8	36.5	1.99
Family_34	B	Frequency	NA	68	32	1.4	1.1	10.3	12.5	84.6	1.09	0.91015	7.71	76.4	15.5	7.34112	2.28275	0.0315019	59.9	36.8	2	59.5	24.36	14.1	4.03248	3.28647	0.746009	2.87516	0.374496	2.501	5.65	34.7	0.994	17.5	0.114474	61.1	36.5	0.615
Family_35	A	Frequency	NA	54	46	4.81	3.08	17.8	30.4	64.3	3.04	1.98512	58.2	64.7	26.9	8.28179	7.68041	1.12902	40.1	56.7	1.63	27.7	45.55	23.9	5.28956	4.12586	1.16899	1.04204	0.107197	0.932444	11.9	52.9	1.4	19	0.179831	55.2	44	8.11
Family_35	B	Frequency	NA	66	34	9.17	2.06	27.5	17.9	78.6	1.27	0.89154	47.6	56.3	37.3	7.12185	6.51261	0.0580273	51.2	39.9	6.81	44.6	21.08	31.5	5.4502	4.47461	0.975586	1.05734	0.0629253	0.993364	13.6	43.7	2.5	28.9	0.104444	48.9	47.9	5.67
Family_36	A	Frequency	NA	77	23	15.5	2.63	13.2	14.5	80	1.16	0.63452	51.6	68.7	24.4	5.89147	1.97674	0.316279	44.4	52.8	0.571	69.7	17.47	9.54	3.12494	2.7812	0.343743	2.64995	0.207965	2.42798	9.01	57.2	5.48	16.4	0.259837	66.4	33.2	4.37
Family_36	B	Frequency	NA	48	52	19.5	2.99	33.5	8.82	86.2	1.37	0.62609	55	73.6	21.5	3.18182	1.64727	0.0915884	51.7	43.2	1.89	72.6	16.48	8.33	3.8359	3.47533	0.362876	2.00618	0.112854	1.88363	4.44	49.3	5.53	17.2	0.214069	50.3	48.8	4.78
Family_37	A	Frequency	NA	62	38	15.9	3.04	10	19.5	73.2	0.965	0.655235	45.6	55	30.6	23.6842	9.23246	0.233581	29.9	62.3	3.29	34.4	33.56	26.6	3.55162	3.13963	0.408436	3.14318	0.302243	2.90416	14.9	66.3	4.23	11.4	0.599511	78.6	20.8	4.04
Family_37	B	Frequency	NA	57	43	11	3.37	14.5	17.1	76.1	2.32	1.48248	53.9	64.2	27.7	8.3859	6.02968	0.112152	42.9	52.4	1.17	59.8	20.59	16.7	4.54104	4.09148	0.448655	3.5965	0.275923	3.37138	7.85	61.6	3.86	15.1	0.242916	74.5	24.3	7.01
Family_38	A	Frequency	NA	59	41	14	2.97	10.5	27.8	61.7	1.21	0.75867	29.2	69.2	25.8	8.42466	4.34932	1.43962	17.3	79.9	1.46	28.8	66	3.36	3.03435	2.52761	0.506736	1.01651	0.0760105	0.990825	37.7	92.9	2.25	2.26	0.170719	76.9	22.1	3.87
Family_38	B	Frequency	NA	60	40	8.24	2.32	11	21.4	69.5	1.29	0.77013	26.8	54.3	30.9	22.6119	6.90299	2.29179	16.6	81.4	0.828	20.8	74.7	3.01	3.82668	3.30242	0.524255	1.0179	0.0623864	0.997332	39.5	85.3	3.39	5.48	0.60668	93.1	6.7	3.89
Family_39	A	Frequency	NA	73	27	8.54	6.77	22	28.6	58.3	9	4.5	42.8	46.2	45.7	6.98598	8.20093	1.7714	22.5	72.6	3.03	37	57.9	3.6	6.73414	6.01359	0.720553	5.38731	0.293986	5.06945	19.5	88.1	1.21	3.46	0.290216	55.6	43.4	7.88
Family_39	B	Frequency	NA	62	38	12.8	4.12	10.7	19.9	70.6	1.68	0.49392	44.6	40.5	49.2	9.41704	10.3363	1.58146	35.2	57.8	4.8	29.7	64.5	4.37	6.192	5.44896	0.74304	4.83595	0.344771	4.46815	13.8	75.1	1.22	8.13	0.245193	81.8	15	3.75
Family_40	A	Frequency	NA	70	30	5.23	3.16	25.9	30	64.5	1.73	1.23695	47.3	61.5	29.4	11.6068	15.5603	0.252076	26.5	69.8	2.08	26.4	41.21	30.1	6.99669	6.16408	0.790626	5.5064	0.324157	5.1655	21.7	43.9	0.517	31.9	0.256868	55.4	43.6	17.9
Family_40	B	Frequency	NA	54	46	3.93	3.71	22.8	23.9	69.8	3.37	1.72207	55	66.7	23.2	17.6182	17	0.1751	35.7	61.5	1.15	35.5	38.65	23.2	7.05599	6.39978	0.605404	5.05209	0.251848	4.78064	24.6	34.5	0.257	25.8	0.246192	55.7	43.4	12
Family_41	A	Frequency	NA	74	26	5.78	6.73	17.1	9.46	81.3	1.87	1.08086	18.3	72.3	20	9.23497	4.2459	1.34595	43.1	53.5	0.693	56.2	32.84	8.01	2.79876	2.4909	0.307864	1.78001	0.136076	1.64399	4.96	50.1	1.42	18	0.123281	77.5	21.3	5.42
Family_41	B	Frequency	NA	69	31	8.81	2.24	8.28	10.6	84.5	13.4	6.3248	31.9	57.6	33.3	13.2602	6.2069	2.06069	51.2	44.9	1.04	50.3	21.22	25.6	2.46309	2.03944	0.421188	1.86702	0.172687	1.69273	8.95	63.1	1.25	8.76	0.145244	81.7	17.2	7.52
Family_43	A	Frequency	NA	50	50	9.92	2.53	24.2	22.2	73.7	1.7	0.7242	59.6	65.7	24.7	8.92617	2.60067	0.027307	46.8	49.8	1.8	36.7	48.89	12.6	5.11287	3.7733	1.28333	3.44607	0.649365	2.76205	NA	NA	NA	NA	NA	NA	NA	12.4
Family_43	B	Frequency	NA	54	46	13	2.11	15.7	15.9	80.6	1.13	0.49494	65.6	72.3	21.7	5.41159	1.38567	0.0214779	61.1	32.2	4.53	64.2	25.11	9.32	4.69136	3.56074	1.12593	2.95556	0.5776	2.37502	NA	NA	NA	NA	NA	NA	NA	4.61
Family_45	A	Frequency	NA	55	45	4.94	1.89	12.6	25.8	70.7	2.63	1.98039	44.7	65.8	26.7	9.08277	12.774	0.330848	50.4	41.4	5.75	47.4	25.44	24.8	6.3288	5.30986	1.01894	4.58838	0.49826	4.0939	26.3	68	2.8	10.4	0.940834	44.4	45.7	7.84
Family_45	B	Frequency	NA	62	38	4.13	2.82	13.4	25.7	69.9	8.65	4.64505	51	69.8	24.5	6.35294	7.54902	0.256667	51.8	36.6	8.8	58.2	17.9	21.2	7.2792	5.83064	1.44128	4.73876	0.592367	4.14558	35.1	73.9	4.68	12.6	0.797523	45.7	52.5	7.99
Family_2	A	Count	6000	3480	2520	165.564	36.7545	11.4386	20.5478	83.4936	3.09605	1.33749	1151.64	792.328	276.394	132.804	79.38	55.4866	251.96	514.221	8.79484	45.8813	123.99	94.803	38.6852	31.7993	6.11227	35.3583	4.5353	30.2093	773.64	162.464	9.74786	469.599	7.12186	5.57641	1.47422	190.26
Family_2	B	Count	6000	3660	2340	184.158	11.0335	16.5946	16.8808	141.834	3.24118	2.24938	891.54	594.657	211.295	152.568	134.784	11.5645	341.928	219.428	14.4502	36.554	52.2532	115.367	9.46784	8.79562	0.67411	8.8619	0.471203	8.01281	460.98	113.862	3.79387	223.114	7.51441	5.92887	1.54045	117.234
Family_3	A	Count	6000	4200	1800	116.64	2.45401	10.2737	32.8682	71.8437	2.18117	0.669619	1161	731.43	350.622	81.36	70.2	4.75254	210.652	495.91	11.6297	78.8899	200.941	59.6057	15.3984	12.0262	2.86411	13.335	2.08794	11.2445	266.4	104.962	3.8628	115.884	4.75572	2.492	2.23995	157.32
Family_3	B	Count	6600	3432	3168	342.144	6.12116	53.0715	51.7944	269.398	2.18288	1.13291	2360.16	1491.62	670.285	168.854	37.0656	3.89189	445.995	1002.37	20.5844	138.079	340.17	171.593	15.8154	11.4662	3.76407	13.7594	2.58592	10.6865	213.84	78.4793	1.11624	73.3471	7.73713	6.38313	1.33852	154.915
Family_4	A	Count	7000	4970	2030	86.681	1.98491	1.96188	16.0349	55.5774	3.55392	2.66189	1425.06	763.832	548.648	102.718	91.756	6.14765	340.669	293.312	90.1322	30.9438	185.772	319.313	26.5618	18.9386	7.33107	19.6026	3.97344	15.5486	173.971	54.8009	1.55704	67.3268	12.7159	9.72763	2.95008	132.965
Family_4	B	Count	6500	3380	3120	126.672	2.63552	3.30385	15.364	94.6662	1.00958	0.412917	1987.44	1266	480.96	240.24	152.568	4.40922	526.656	578.562	93.8105	37.7554	216.913	216.913	28.2428	20.8432	6.94772	24.0064	4.84256	18.8422	343.2	88.8888	6.72672	155.47	8.97452	7.58347	1.36413	396.24
Family_4	C	Count	5000	2500	2500	177.25	2.5999	3.56252	24.4596	136.495	0.586697	0.333831	1862.5	1219.94	515.913	130.5	42.75	1.0944	498.954	527.013	123.214	33.4827	193.209	274.981	29.6569	20.6708	8.36323	21.4123	4.30707	16.6814	219.25	89.6732	3.26682	67.3097	16.6113	12.6744	3.85383	93.5
Family_4	D	Count	6000	3480	2520	88.704	3.18389	1.91596	15.1113	57.5363	0.975744	0.51129	1801.8	1263.06	311.711	245.7	83.16	3.92515	539.327	497.646	149.041	29.1762	107.447	163.337	30.6448	24.0562	6.28219	25.9562	4.42894	21.3378	267.12	81.7387	8.4677	112.992	13.469	10.4654	2.96319	217.224
Family_7	A	Count	5475	3832.5	1642.5	290.723	10.4489	39.1372	56.5269	203.839	0.851817	0.407168	893.52	579.001	167.982	175.748	16.2443	1.40026	231.6	277.92	36.8245	39.8117	77.7084	41.3235	14.5282	5.95658	8.57166	6.65393	2.04863	4.60444	211.882	87.9312	7.07688	42.1646	8.41208	4.87901	3.49943	136.327
Family_7	B	Count	7400	4884	2516	442.816	11.9948	41.7466	65.8622	345.013	1.42587	0.868353	1293.22	756.536	368.569	233.988	66.1708	2.07115	286.727	386.59	44.4843	138.213	94.4642	117.205	15.0748	10.673	4.40185	6.06008	1.17089	4.69611	367.336	224.81	9.25687	56.9371	15.9756	12.9562	2.97146	225.685
Family_8	A	Count	5000	3050	1950	278.85	6.68727	31.1832	29.9309	225.965	1.84041	1.17786	1002.3	664.525	231.531	141.18	37.44	4.56768	248.532	344.224	40.1373	77.0999	78.026	63.4396	23.5033	16.3348	7.145	18.7321	3.94404	14.9137	265.2	130.213	11.5097	63.9132	21.1122	16.6364	4.43356	119.34
Family_8	B	Count	6475	3755.5	2719.5	546.62	10.4888	73.9345	31.0917	483.232	2.23021	1.03482	1172.1	789.998	259.035	134.615	141.686	5.80912	267.809	386.309	65.8859	133.662	72.8666	37.042	24.4715	17.228	7.21911	16.3959	3.42907	13.6962	353.535	155.909	17.7121	104.646	20.3752	14.5886	5.70506	196.348
Family_9	A	Count	5075	2892.75	2182.25	178.29	2.62	12.7675	37.1167	121.595	3.83323	0.935308	1235.15	774.441	394.014	110.64	73.5418	5.72155	93.7074	642.012	19.5934	52.4039	149.844	185.581	13.4302	10.0458	3.15609	10.9053	1.84631	8.90056	303.333	62.1832	9.16065	165.316	9.35543	7.0727	2.23595	285.875
Family_9	B	Count	4425	2035.5	2389.5	377.541	6.57827	54.1757	30.2235	318.681	1.91413	0.459392	1397.86	1028.82	285.163	164.637	34.1698	6.86814	172.842	751.041	63.787	29.9421	102.06	147.429	18.4443	14.0546	3.98397	14.2206	2.34257	11.6091	262.845	36.0098	7.72764	154.816	11.5831	7.6796	3.85718	258.066
Family_11	A	Count	6300	3654	2646	258.514	7.20138	29.2203	31.3211	198.778	4.75666	1.81704	1267.43	652.729	486.695	175.959	101.342	2.80717	114.88	517.614	7.83274	91.0119	251.232	124.107	28.251	24.8327	3.41838	23.8439	1.60322	22.2501	370.44	193.74	8.59421	98.1666	26.9406	23.0073	3.85251	505.386
Family_11	B	Count	6100	3660	2440	268.4	3.92465	45.4041	23.3414	222.569	2.89872	1.44356	988.2	539.557	247.05	324.52	205.936	3.72744	15.9709	485.062	22.7693	4.19985	159.495	70.9034	16.4881	14.427	2.04452	14.3941	0.72376	13.6624	514.84	323.834	14.3126	87.5228	30.1243	22.8342	7.13945	326.96
Family_13	A	Count	6775	4674.75	2100.25	321.338	5.48589	36.9612	47.6898	240.008	3.75966	2.40242	1350.46	835.935	333.564	132.316	25.623	3.45911	176.382	631.967	16.8859	105.74	177.122	40.6948	24.3899	21.3411	3.04873	21.2436	2.03046	19.207	153.528	79.6812	17.5022	13.0806	7.40911	5.79393	1.60037	84.6401
Family_13	B	Count	5700	3306	2394	228.866	8.31524	24.6115	38.5148	139.048	16.0664	12.098	1738.04	655.243	761.263	301.644	54.1044	2.46716	193.297	422.631	27.8478	421.74	158.343	149.208	20.8496	18.0975	2.75215	16.7423	1.44763	15.2924	260.946	148.478	20.2233	34.7058	10.9153	9.25618	1.60455	70.3836
Family_15	A	Count	13000	9230	3770	243.165	5.79314	17.8302	50.0419	157.79	8.77826	4.47691	1662.57	1108.93	430.606	122.148	67.86	7.93962	396.998	696.411	7.24134	238.556	164.061	21.1427	76.4997	68.3142	8.18547	20.5784	0.44529	21.0408	531.57	231.233	17.4887	230.701	4.1754	3.02717	1.11901	731.38
Family_15	B	Count	10600	7420	3180	340.26	8.11789	38.1534	60.3227	235.515	6.29481	4.33083	1787.16	1393.98	312.753	67.734	45.792	3.28329	646.809	723.478	4.32135	220.178	83.1923	7.25587	76.3141	64.7907	11.5234	14.4997	0.774374	14.1892	391.14	248.374	18.188	76.6634	8.69281	6.81516	1.79072	330.72
Family_17	A	Count	3475	2467.25	1007.75	111.86	2.21058	9.6128	10.0608	91.5505	1.16335	0.472319	573.41	330.857	195.533	57.1394	18.9457	1.27883	72.4578	235.57	16.4436	77.0399	85.4478	24.6371	6.7518	5.86731	0.884485	4.94231	0.296303	4.68798	109.845	34.6011	6.5797	46.7939	3.9172	3.08284	0.814778	106.822
Family_17	B	Count	3500	2030	1470	143.619	3.35383	17.6453	21.8068	105.032	1.42326	0.747214	942.27	621.898	241.221	120.981	71.295	2.47394	101.991	492.543	19.9007	110.479	106.137	18.3087	24.3537	20.6763	3.67741	19.556	1.80928	17.8643	142.884	58.0109	5.94397	33.7206	8.18699	6.70514	1.44091	95.109
Family_18	A	Count	5000	3450	1550	50.685	1.4697	0.6952	9.62305	29.0879	2.23521	1.26066	959.45	392.415	431.752	137.795	23.25	3.069	105.952	259.779	19.6208	180.904	158.021	77.7155	19.3014	15.6148	3.68657	11.9862	1.5631	10.4619	328.6	166.929	16.0357	76.2352	19.3959	15.9046	3.39428	154.07
Family_18	B	Count	4550	2366	2184	162.926	2.91948	8.61423	23.0019	115.01	3.56809	1.47362	1544.09	1137.99	342.788	60.06	27.5184	0.982407	563.306	523.477	32.7742	176.878	95.9805	61.7018	31.4798	27.1356	4.34421	26.2541	2.80201	23.5537	235.872	101.661	6.25061	61.5626	18.6302	15.1091	3.50247	264.264
Family_19	A	Count	7125	3847.5	3277.5	222.542	5.14084	26.0301	45.7206	159.694	0.723262	0.299431	2418.8	1373.88	769.177	157.32	82.593	5.67414	535.811	754.258	42.4528	435.354	161.527	153.835	44.1362	37.4716	9.75409	21.4502	6.26213	31.8883	148.143	42.3689	0.940708	39.8505	20.6988	12.9988	7.59646	221.887
Family_19	B	Count	5400	3186	2214	185.09	0.580962	3.76227	7.46951	34.2025	0.30725	0	1616.22	919.629	416.985	213.208	25.6824	1.29182	364.173	480.046	34.67	222.67	124.095	58.7949	31.6378	28.1577	5.5999	14.9331	3.95913	25.2856	102.287	31.8112	1.80025	29.6632	12.3886	10.1215	2.21755	168.707
Family_20	A	Count	4375	2843.75	1531.25	116.681	2.41583	4.32343	26.5179	79.329	0.66625	0.342452	1085.66	753.445	246.444	96.3156	57.8813	1.52228	195.896	522.138	13.562	34.7486	139.537	63.5825	18.4873	15.8066	3.99325	14.7898	2.51575	13.1985	124.644	47.3646	1.69515	33.4045	11.7977	9.11959	2.64268	124.644
Family_20	B	Count	6000	3960	2040	136.68	2.95584	11.9745	22.975	104.126	0.326665	0.148633	1360.68	789.194	498.009	58.344	35.292	2.22693	300.683	441.16	14.7579	96.1157	181.126	197.71	20.9189	16.3795	5.73179	12.4049	2.39016	10.5484	196.044	55.0884	6.2342	96.4536	17.3537	13.5532	3.76576	261.12
Family_21	A	Count	6625	3776.25	2848.75	226.476	5.77123	36.0001	34.2803	169.015	4.03127	2.58807	1700.7	1008.52	511.912	158.96	96.5726	14.2927	353.99	566.787	40.845	59.8937	148.762	277.968	33.2469	28.0271	6.58288	26.0323	4.21962	22.786	418.766	123.536	16.7925	204.777	20.4337	17.0417	3.31026	106.543
Family_21	B	Count	7725	5407.5	2317.5	135.805	4.65934	8.57247	26.4385	83.2279	5.60877	2.89412	1267.67	836.664	321.989	127.926	76.2458	14.9442	436.739	322.952	41.7495	96.2747	43.1465	174.518	30.3246	26.716	5.18551	23.3196	3.16835	20.9988	317.498	66.0395	22.4153	180.021	9.33669	7.55339	1.76464	207.416
Family_21	C	Count	11000	7700	3300	91.41	2.31604	6.32953	12.9228	66.2084	1.90133	0.977283	1567.5	1192.87	266.475	142.89	76.23	3.28551	566.612	472.376	69.067	75.6789	55.9065	124.71	56.0377	51.8909	2.84111	36.6487	0.710278	34.4037	349.8	72.7584	24.3111	217.576	6.3289	4.72769	1.60121	296.34
Family_22	A	Count	7075	4952.5	2122.5	120.346	1.88587	14.9372	19.0859	88.3858	1.84129	0.907756	1466.65	667.325	670.258	159.612	17.7441	2.64387	172.837	444.438	25.6253	81.7715	166.291	402.155	12.5707	9.28978	3.01698	3.45695	0.313766	3.0935	199.515	48.2826	3.23214	86.9885	8.05608	6.67849	1.35342	147.089
Family_22	B	Count	5100	3468	1632	192.576	2.66847	10.5603	19.5936	158.802	1.61956	0.924771	1039.58	555.138	377.369	118.646	17.2992	1.40815	69.3922	464.65	10.9362	106.041	129.815	130.192	17.4995	15.2595	2.13493	4.81235	0.198762	4.60838	143.126	45.3711	5.18118	45.5142	6.69656	5.89298	0.763408	96.6144
Family_23	A	Count	4775	2865	1910	185.27	4.06297	12.4951	23.1032	125.076	14.1732	7.78106	1071.51	535.755	337.526	255.94	133.318	8.85232	230.375	283.95	12.3224	126.235	169.1	32.4025	20.6646	18.8461	1.82262	17.3996	0.86392	16.5846	403.01	252.687	29.8227	52.7943	22.0639	17.4746	4.47896	91.107
Family_23	B	Count	8100	4374	3726	767.556	12.6679	114.333	78.3506	618.018	18.8051	10.6061	1691.6	940.532	543.005	232.13	107.681	6.66548	428.883	479.671	15.895	348.066	162.358	24.9782	29.7403	26.5581	3.18222	22.335	1.45427	20.9544	570.078	383.092	23.0312	60.4283	29.4559	23.4764	5.89119	435.942
Family_24	A	Count	10500	6510	3990	790.02	7.01765	38.2416	143.123	579.418	7.03908	3.2239	2306.22	1600.52	486.612	110.523	108.528	29.6281	725.034	825.867	21.9271	225.302	240.387	15.1823	41.6713	37.8376	3.83376	30.3784	1.44533	29.2106	466.83	276.83	35.0123	81.2284	9.27451	7.6051	1.62304	317.205
Family_24	B	Count	7000	3640	3360	310.128	7.48339	40.7415	57.1566	213.306	4.40382	2.20191	1743.84	990.501	573.723	167.328	68.208	12.8231	489.308	466.526	18.5224	261.618	290.304	14.6299	54.7998	50.0871	4.74019	37.6475	2.11886	35.7622	406.56	233.772	42.6888	69.5218	8.01424	6.78005	1.10597	142.128
Family_25	A	Count	7200	4896	2304	449.28	6.78053	34.9379	44.91	376.892	2.808	1.93752	797.184	491.863	180.164	232.704	79.9488	0.975375	184.94	278.394	6.34503	47.383	82.9473	38.7352	24.8944	21.9071	2.93754	18.1729	1.35127	17.6571	274.176	142.023	8.63654	38.1105	9.51892	5.42579	4.05506	149.53
Family_25	B	Count	8275	5130.5	3144.5	317.594	11.1178	20.9931	83.2352	190.846	12.2274	5.8936	2025.06	1200.86	631.818	207.537	189.928	14.4155	470.737	664.075	16.5719	177.541	369.108	64.4454	23.438	19.5239	3.89071	18.0942	2.18269	16.2634	553.432	218.052	21.8052	166.03	19.5258	12.3013	6.91214	167.287
Family_26	A	Count	6575	3945	2630	523.37	11.8872	72.2977	46.3191	446.282	5.49538	3.17633	1330.78	1002.08	252.848	70.747	37.609	0.778506	505.047	386.802	53.5109	173.96	43.7427	25.2848	28.2824	24.04	4.24236	22.032	2.40966	20.41	336.64	209.727	6.53082	51.1693	13.9584	10.734	3.14063	224.339
Family_26	B	Count	7150	3503.5	3646.5	517.803	17.6918	35.6995	70.9701	407.064	3.76443	2.57863	2344.7	1807.76	288.398	265.83	50.3217	2.02293	992.462	726.721	30.5512	199.86	61.5441	18.371	54.1087	46.9123	7.25057	36.4693	2.87848	34.762	474.045	350.319	17.8241	47.8785	27.0482	21.1787	5.76126	263.277
Family_27	A	Count	5150	3605	1545	156.045	1.16815	14.1568	28.8964	122.041	1.36383	0.735106	917.73	647	218.42	39.0885	20.2395	0.775173	197.335	435.431	8.5404	75.7916	70.768	66.8364	31.865	25.3964	6.4686	27.3083	4.32103	22.9838	275.01	97.9036	5.96772	86.6282	5.28178	4.07753	1.18312	176.13
Family_27	B	Count	8000	5360	2640	206.976	6.32935	5.82381	58.0359	129.418	0.581603	0.376878	1011.12	566.227	402.426	66.528	52.536	4.03476	43.6561	490.919	25.6501	12.0728	251.516	123.947	22.9031	15.9635	6.93965	19.2615	5.57948	13.6967	1053.36	465.585	13.9044	309.688	11.9395	9.83817	1.97002	757.68
Family_28	A	Count	6700	3886	2814	422.1	4.40267	42.7641	49.8416	356.367	3.00113	1.61461	1755.94	1380.17	314.313	59.9382	31.2354	1.41184	484.438	870.885	10.4755	93.9795	152.442	60.348	54.1022	45.0671	8.98096	47.2312	6.07113	41.1463	534.66	228.834	10.212	130.457	13.4336	11.2842	2.09563	245.381
Family_28	B	Count	8400	4536	3864	479.136	8.05571	47.1401	66.815	392.835	2.75024	1.24036	2241.12	1526.2	508.734	339.646	155.333	1.38246	741.735	753.944	14.8042	275.734	152.976	71.7315	57.5369	46.2597	11.2772	42.865	5.66117	37.1928	486.864	144.112	8.56881	160.178	7.77868	3.50041	4.2316	397.992
Family_28	C	Count	7400	4958	2442	121.367	1.28062	8.08171	23.7152	91.4221	0.794956	0.399863	1450.55	845.669	545.406	105.983	74.2368	1.70745	273.997	551.377	10.5709	39.9783	199.619	291.247	58.4571	51.9099	6.54719	47.058	3.35871	43.7081	529.914	209.846	5.88205	101.743	6.73183	4.13334	2.49751	207.082
Family_28	D	Count	6500	3900	2600	231.14	3.47632	29.369	39.5346	180.178	1.22966	0.699679	1560	840.84	577.2	173.94	61.88	1.53462	290.09	537.297	7.14714	181.818	189.899	195.671	42.3103	34.0598	8.20819	9.4775	1.9043	7.56127	449.8	169.125	10.4803	118.747	6.67067	2.92175	3.58215	167.96
Family_28	E	Count	8600	6794	1806	195.048	2.78979	17.7875	30.3651	144.614	1.91732	1.19257	630.294	517.471	88.2412	55.083	19.866	2.34419	130.403	377.237	2.54596	10.5889	70.8577	5.2327	37.7593	33.6058	4.15352	34.361	2.98638	31.3542	664.608	352.907	4.43294	151.531	3.45711	1.74584	1.6525	178.794
Family_29	A	Count	6700	3685	3015	241.501	8.12537	31.4607	58.5206	151.253	7.19674	4.96575	1905.48	1335.74	466.843	42.813	25.6275	1.40695	463.502	793.43	31.1228	232.954	110.828	98.0369	55.1189	48.7251	6.39379	35.9926	2.71097	34.6435	281.601	212.046	8.50435	14.1364	16.855	11.4951	5.24189	284.616
Family_29	B	Count	5200	2704	2496	339.456	8.25489	25.7061	41.9296	268.612	3.90374	1.8738	1427.71	1023.67	306.958	93.3504	19.1194	1.50852	352.142	612.154	24.4657	112.654	76.3098	104.673	30.3231	25.4714	4.85169	26.0778	3.15845	23.3063	249.6	128.045	6.91392	38.9376	8.42646	6.42096	1.93809	292.032
Family_30	A	Count	8600	5590	3010	340.13	5.28664	17.2164	47.4787	276.791	1.8401	1.12798	1634.43	1099.97	429.855	149.597	90.902	3.32701	400.39	678.682	11.8797	145.721	127.581	148.73	42.6531	34.0798	8.57327	35.5727	5.24684	30.331	746.48	216.479	13.138	279.184	7.36566	4.06585	3.24089	439.46
Family_30	B	Count	6900	4209	2691	257.798	3.09128	18.8711	49.0517	199.273	0.742458	0.360092	1665.73	1270.95	331.48	74.2716	48.9762	2.55166	700.294	550.322	8.52808	84.1959	184.634	56.3516	27.1046	20.1658	6.93877	19.434	3.14326	16.294	557.037	304.699	5.40883	105.28	12.3571	6.36391	5.83255	212.32
Family_31	A	Count	6000	3480	2520	249.732	2.68941	28.1397	21.4906	219.841	1.65572	0.99509	1501.92	1040.83	298.882	180.936	47.124	2.48815	709.846	288.31	29.3514	210.114	44.7725	40.0502	28.7445	21.2422	7.50231	6.38127	2.37823	4.09974	282.24	108.098	4.20538	65.7619	6.26737	1.73606	4.44983	96.012
Family_31	B	Count	6900	3243	3657	362.409	6.8251	50.4496	77.1844	266.929	2.62384	1.76847	2000.38	1262.24	550.104	221.98	80.8197	1.38202	783.851	435.473	29.4102	294.856	106.335	140.827	34.6657	27.6979	6.9678	21.874	2.84286	19.2223	544.893	344.917	7.90095	51.0565	17.9126	12.6463	4.94387	274.641
Family_32	A	Count	7975	5263.5	2711.5	255.152	24.3015	15.0696	43.7907	160.486	5.89401	3.55998	1770.61	1106.63	518.789	45.8244	38.7745	2.22565	534.503	515.69	13.2796	243.312	185.726	79.3747	18.5176	16.4066	2.12952	12.7216	1.0818	12.2065	382.322	191.161	5.19957	87.1693	34.9073	26.1456	8.65702	178.688
Family_32	B	Count	3425	1815.25	1609.75	254.34	11.4151	13.4698	49.5142	172.69	3.78967	2.49361	680.924	435.111	198.149	14.1658	22.8585	5.53174	207.113	186.227	22.2342	81.8355	53.956	55.878	9.27004	7.54581	1.7335	8.11128	1.31572	6.98742	113.809	48.2552	0.707894	21.9652	5.28453	3.86299	1.38983	80.0046
Family_33	A	Count	5600	3528	2072	119.762	1.72529	10.4773	20.7738	92.7194	0.883841	0.56831	493.136	279.115	175.556	35.6384	11.2095	2.56698	133.975	137.883	2.66276	132.721	30.2484	10.5509	21.0296	16.7816	4.24797	14.3211	1.42307	12.9051	685.832	421.101	11.7277	64.8797	1.37658	0.626346	0.722707	86.4024
Family_33	B	Count	7600	5320	2280	171.456	2.45131	23.8267	17.2437	147.078	0.972156	0.467607	734.16	412.598	247.412	93.708	38.076	3.99798	238.894	166.277	2.43845	144.489	64.6982	33.8954	15.9748	12.8118	3.16301	9.92036	1.20195	8.72484	661.2	436.392	7.40544	42.2507	3.09539	2.012	1.04624	51.756
Family_34	A	Count	8625	5175	3450	129.03	2.20609	10.916	33.0283	88.7479	1.79352	0.862682	841.8	639.768	134.688	102.465	70.035	0.588294	392.818	230.316	8.8288	62.3605	34.0761	35.5576	29.5944	23.4387	6.15563	22.0774	3.16399	18.9151	424.35	156.161	8.82648	72.1395	8.80507	5.44154	3.21385	68.655
Family_34	B	Count	6050	4114	1936	27.104	0.29069	2.30274	3.3033	22.3567	0.295434	0.246687	149.266	114.039	23.1362	10.9578	3.40736	0.0470216	68.3093	41.9663	2.28078	13.766	5.63597	3.2622	14.8331	12.089	2.74412	10.576	1.37755	9.1997	109.384	37.9562	1.08728	19.1422	2.21622	1.35411	0.808921	11.9064
Family_35	A	Count	4375	2362.5	2012.5	96.8012	2.85327	10.6029	28.1622	59.5667	2.94276	1.92162	1171.28	757.815	315.073	97.0025	89.9587	13.2239	303.884	429.681	12.3524	87.2752	143.516	75.3024	38.5358	30.0579	8.5164	7.59155	0.780954	6.79309	239.488	126.689	3.35283	45.5026	3.61909	1.99774	1.5924	163.214
Family_35	B	Count	7050	4653	2397	219.805	4.41931	46.3706	38.4008	168.62	2.79152	1.95965	1140.97	642.367	425.583	81.2583	74.307	0.662075	328.892	256.305	43.7452	189.81	89.7128	134.059	41.2826	33.8931	7.38959	8.00883	0.476629	7.52426	325.992	142.459	8.1498	94.2117	2.50352	1.22422	1.19918	135.91
Family_36	A	Count	7325	5640.25	1684.75	261.136	6.67558	26.8039	36.8045	203.06	3.02918	1.65696	869.331	597.23	212.117	51.2164	17.1844	2.74951	265.17	315.338	3.41019	147.845	37.0568	20.2359	22.0066	19.5859	2.42073	18.6616	1.46454	17.0985	151.796	86.8273	8.31842	24.8945	4.37761	2.90673	1.45337	73.6236
Family_36	B	Count	4800	2304	2496	486.72	14.1454	136.615	41.7267	407.805	6.66806	3.04731	1372.8	1010.38	295.152	43.68	22.6138	1.25733	522.367	436.485	19.0962	214.28	48.641	24.5862	37.1487	33.6567	3.51427	19.4288	1.09294	18.2419	110.822	54.6354	6.12848	19.0615	5.34317	2.68762	2.60747	119.309
Family_37	A	Count	6550	4061	2489	395.751	11.6218	27.984	74.5476	279.84	3.819	2.5931	1134.98	624.241	347.305	268.812	104.787	2.65111	186.648	388.902	20.5375	119.473	116.556	92.3832	23.2492	20.5523	2.67365	20.5755	1.9785	19.0108	370.861	245.881	15.6874	42.2782	14.9218	11.7285	3.10374	100.556
Family_37	B	Count	5525	3149.25	2375.75	261.332	8.37537	27.4237	42.4982	189.129	6.06291	3.8742	1280.53	822.1	354.707	107.384	77.2119	1.43614	352.681	430.78	9.61857	212.115	73.0341	59.236	35.8174	32.2715	3.53876	28.3674	2.17634	26.5917	186.496	114.882	7.19876	28.161	5.77108	4.29945	1.40237	166.54
Family_38	A	Count	6150	3628.5	2521.5	353.01	10.065	21.955	94.2113	209.095	4.27142	2.67818	736.278	509.504	189.96	62.0289	32.023	10.5996	88.1443	407.094	7.43876	54.7084	125.373	6.38265	23.795	19.8212	3.97376	7.97131	0.596064	7.76991	950.606	883.113	21.3886	21.4837	4.30469	3.3103	0.951336	97.582
Family_38	B	Count	7600	4560	3040	250.496	5.54418	18.2695	51.1403	166.086	3.2314	1.92914	814.72	442.393	251.748	184.224	56.24	18.6717	73.4372	360.108	3.66301	52.3637	188.056	7.57763	30.4787	26.3032	4.17559	8.10735	0.496895	7.94355	1200.8	1024.28	40.7071	65.8038	18.4431	17.1705	1.23569	118.256
Family_39	A	Count	8700	6351	2349	200.605	10.5116	19.9147	44.4066	90.5212	18.0544	9.02721	1005.37	464.482	459.455	70.2351	82.4499	17.8092	104.508	337.214	14.0738	169.998	266.024	16.5404	41.1281	36.7274	4.40071	32.9025	1.79549	30.9612	458.055	403.546	5.54247	15.8487	6.81717	3.79035	2.95865	185.101
Family_39	B	Count	11025	6835.5	4189.5	536.256	20.3925	37.3906	98.4979	349.445	9.0091	2.64868	1868.52	756.749	919.31	175.959	193.136	29.5498	266.376	437.401	36.324	273.035	592.955	40.1739	60.4434	53.1902	7.25321	47.2063	3.36549	43.616	578.151	434.191	7.05344	47.0037	10.2724	8.40279	1.54085	157.106
Family_40	A	Count	9950	6965	2985	156.115	4.78032	25.2714	45.3828	97.573	2.7008	1.93107	1411.9	868.322	415.1	163.876	219.696	3.55908	230.105	606.088	18.0611	109.586	171.063	124.945	64.3262	56.6714	7.26886	50.6247	2.98023	47.4906	647.745	284.36	3.34884	206.631	7.6675	4.24779	3.34303	534.315
Family_40	B	Count	6000	3240	2760	108.468	3.80283	16.3126	24.498	71.5466	3.65537	1.86789	1518	1012.51	352.176	267.444	258.06	2.65802	361.465	622.691	11.6438	125.022	136.116	81.7048	76.9244	69.7704	6.60011	55.0779	2.74565	52.1185	678.96	234.241	1.74493	175.172	6.79489	3.78476	2.94898	331.2
Family_41	A	Count	8750	6475	2275	131.495	8.34519	17.2388	11.7304	100.812	2.45896	1.42128	416.325	301.003	83.265	38.4475	17.6767	5.60353	129.732	161.037	2.08595	46.7949	27.3442	6.66953	19.4836	17.3404	2.14319	12.3915	0.947291	11.4446	112.84	56.5328	1.60233	20.3112	2.80464	2.17359	0.597388	123.305
Family_41	B	Count	6600	4554	2046	180.253	3.39163	10.5937	16.0497	127.943	24.1538	11.4006	652.674	375.94	217.34	86.5458	40.5108	13.4496	192.481	168.797	3.90978	109.322	46.1196	55.6392	12.0948	10.0145	2.0682	9.16783	0.847963	8.312	183.117	115.547	2.28896	16.041	2.9717	2.42787	0.511132	153.859
Family_43	A	Count	7800	3900	3900	386.88	9.56294	67.4146	83.912	278.573	6.57696	2.80178	2324.4	1527.13	574.127	207.48	60.45	0.634725	714.697	760.511	27.4884	210.705	280.691	72.34	78.7638	58.1277	19.7697	53.0868	10.0035	42.5494	NA	NA	NA	NA	NA	NA	NA	483.6
Family_43	B	Count	7550	4077	3473	451.49	9.35496	56.1041	70.4947	357.351	5.10184	2.2346	2278.29	1647.2	494.388	123.291	31.5696	0.489328	1006.44	530.399	74.6183	317.397	124.141	46.077	57.1888	43.4063	13.7253	36.0289	7.04108	28.952	NA	NA	NA	NA	NA	NA	NA	160.105
Family_45	A	Count	7600	4180	3420	168.948	3.07497	14.4934	41.9758	115.027	4.44333	3.34583	1528.74	1005.91	408.174	138.852	195.282	5.0578	506.979	416.447	57.8399	193.474	103.839	101.227	67.7473	56.84	10.9073	49.1168	5.33368	43.8236	899.46	611.633	25.1849	93.5438	32.1765	14.2864	14.7047	268.128
Family_45	B	Count	9850	6107	3743	154.586	3.92775	13.046	35.7954	97.358	13.3717	7.18059	1908.93	1332.43	467.688	121.273	144.106	4.89959	690.2	487.671	117.254	272.194	83.7161	99.1498	62.967	55.0851	7.87116	77.4755	5.13061	19.1512	1313.79	970.893	61.4855	165.538	29.8513	13.642	15.6719	299.066
