# Supplementary material for: Characterization of biological variation of peripheral blood immune cytome in an Indian cohort
Source: Sci Rep. 2019 Oct 14;9:14735. doi: 10.1038/s41598-019-51294-7 (PMC6791881; doi:10.1038/s41598-019-51294-7)
Supplement: Supplementary file 12 — Supplementary Dataset 11 [file 41598_2019_51294_MOESM12_ESM.xlsx]

## Sheet: TableS10
SUPPLEMENTARY TABLE Characterization of biological variation of peripheral blood immune cytome in an Indian cohort (Parna Kanodia, Gurvinder Kaur, Poonam Coshic, Kabita Chatterjee, Teresa Neeman, Anna George, Satyajit Rath, Vineeta Bal, Savit B Prabhu)
Table S11: P-values and effect sizes of difference between sibling pairs and unrelated pairs. The column 'observed difference' indicates the difference between distance between unrelated pair and distance between sibling pair. Higher the observed difference value, the higher the concordance between siblings.
Subset	p-value	Observed_difference
Gamma_delta_T	0.0509491	-2.47016
T_cell	0.404595	-1.3275
NKT	0.131868	-1.04623
NK_cell	0.793207	-0.228861
B_cell	0.817183	-0.1785
B1	0.948052	-0.0934315
iNKT	0.866134	-0.0380211
CD4_CD8_ratio	0.583417	0.0830528
Lymphomonocyte	0.947053	0.0944444
Neutrophil	0.947053	0.0944444
iTreg	0.00999001	0.189503
CD39nTreg	0.018981	0.344807
CD4_EMRA	0.455544	0.364061
DC	0.000999001	0.372049
CD39Treg	0.014985	0.406441
Plasmablast_IgA	0.402597	0.543894
nTreg	0.001998	0.628273
Monocyte_Inflammatory	0.0959041	0.658807
Treg	0.001998	0.778699
Plasmablast	0.286713	0.989872
pDC	0.625375	1.35643
mDC	0.579421	1.53357
CD8	0.172827	1.99611
Monocyte	0.173826	2.00571
B_naive	0.302697	2.14832
B_immature	0.0919081	2.2375
CD39iTreg	0.000999001	2.4259
Monocyte_Patrolling	0.173826	2.76693
B_memory	0.0669331	3.02355
CD8_EMRA	0.0689311	4.68633
CD4_memory	0.044955	4.78611
Monocyte_Classical	0.027972	5.44143
CD4	0.002997	5.56944
CD4_naive	0.001998	6.85083
CD8_memory	0.002997	8.97917
CD8_naive	0.00499501	10.0736
